# Supplementary material for: A Multi-Layered Study on Harmonic Oscillations in Mammalian Genomics and Proteomics
Source: Int J Mol Sci. 2019 Sep 17;20(18):4585. doi: 10.3390/ijms20184585 (PMC6770795; doi:10.3390/ijms20184585)
Supplement: Supplementary file 1 [file ijms-20-04585-s001.zip]

Archive with 17 entries (17 files):
- TableS7.doc
- TableS8.doc
- TableS9.xls
- FigureS1.pdf
- FigureS2.pdf
- FigureS3.pdf
- FigureS4.pdf
- FigureS5.pdf
- FigureS6.pdf
- FigureS7.cys
- SupplementaryMaterials_Legends.pdf
- TableS1_8hour_upstream.csv
- TableS2_8hour_downstream.csv
- TableS3_12hour_upstream.csv
- TableS4_12hour_downstream.csv
- TableS5_24hour_downstream.csv
- TableS6_24hour_upstream.csv
