# Supplementary material for: A Multi-Layered Study on Harmonic Oscillations in Mammalian Genomics and Proteomics
Source: Int J Mol Sci. 2019 Sep 17;20(18):4585. doi: 10.3390/ijms20184585 (PMC6770795; doi:10.3390/ijms20184585)
Supplement: Supplementary file 1 [file ijms-20-04585-s001.zip › TableS9.xls]

## Sheet: Mus musculus
chr	8h genes count	8h genesc fraction	12h genes count	12h genes fraction	24h genes count	24h genes fraction	protein_coding_genes
1	5	0.00422654	14	0.0118343	56	0.0473373	1183
2	8	0.00437397	12	0.00656096	82	0.0448332	1829
3	2	0.00198807	10	0.00994036	46	0.0457256	1006
4	6	0.0045489	14	0.0106141	60	0.045489	1319
5	3	0.0024	13	0.0104	54	0.0432	1250
6	5	0.00446828	15	0.0134048	43	0.0384272	1119
7	3	0.00148883	5	0.00248139	240	0.119107	2015
8	3	0.00285171	10	0.0095057	122	0.11597	1052
9	3	0.00244898	11	0.00897959	258	0.210612	1225
10	1	0.000976562	8	0.0078125	113	0.110352	1024
11	1	0.000614251	15	0.00921376	87	0.0534398	1628
12	1	0.00149031	8	0.0119225	102	0.152012	671
13	2	0.00235571	10	0.0117786	177	0.208481	849
14	4	0.00441501	8	0.00883002	95	0.104857	906
15	0	0	7	0.00892857	93	0.118622	784
16	1	0.00151515	8	0.0121212	63	0.0954545	660
17	2	0.00189215	14	0.013245	110	0.104068	1057
18	2	0.003861	11	0.0212355	30	0.0579151	518
19	3	0.00423729	6	0.00847458	158	0.223164	708
X	1	0.00106724	3	0.00320171	64	0.0683031	937
Y	0	0	0	0	1	0.00546448	183

## Sheet: Homo sapiens
chr	8h genes count	8h genes fraction	12h genes count	12h genes fraction	24h genes count	24h genes fraction	protein_coding_genes
1	10	0.00489476	22	0.0107685	98	0.0479687	2043
2	2	0.00160772	14	0.011254	75	0.0602894	1244
3	1	0.000938967	16	0.0150235	100	0.0938967	1065
4	4	0.00536193	12	0.0160858	42	0.0563003	746
5	1	0.00114943	20	0.0229885	113	0.129885	870
6	1	0.000963391	9	0.00867052	99	0.0953757	1038
7	2	0.00222965	6	0.00668896	47	0.0523969	897
8	2	0.00298954	5	0.00747384	62	0.0926756	669
9	5	0.00652742	13	0.0169713	75	0.0979112	766
10	3	0.00412655	10	0.0137552	116	0.15956	727
11	5	0.00387898	7	0.00543057	221	0.171451	1289
12	3	0.00290416	12	0.0116167	105	0.101646	1033
13	4	0.0125	6	0.01875	28	0.0875	320
14	1	0.00162075	7	0.0113452	119	0.192869	617
15	2	0.00337268	6	0.010118	72	0.121417	593
16	1	0.00116414	2	0.00232829	87	0.101281	859
17	1	0.000844595	8	0.00675676	58	0.0489865	1184
18	3	0.0111111	4	0.0148148	19	0.0703704	270
19	2	0.00137552	5	0.00343879	146	0.100413	1454
20	2	0.0037037	4	0.00740741	24	0.0444444	540
21	0	0	5	0.0215517	21	0.0905172	232
X	1	0.00122249	3	0.00366748	52	0.0635697	818
Y	0	0	1	0.0185185	1	0.0185185	54

## Sheet: Core clock genes
Gene Name Homo sapiens	Gene Name Mus musculus	ENSG	ENSMUSG	Chromosome Homo sapiens	Chromosome Mus Musculus
CLOCK	Clock	ENSG00000134852	ENSMUSG00000029238	4	5
NPAS2	Npas2	ENSG00000170485	ENSMUSG00000026077	2	1
ARNTL	Arntl	ENSG00000133794	ENSMUSG00000055116	11	7
ARNTL2	Arntl2	ENSG00000029153	ENSMUSG00000040187	12	6
CRY1	Cry1	ENSG00000008405	ENSMUSG00000020038	12	10
CRY2	Cry2	ENSG00000121671	ENSMUSG00000068742	11	2
PER1	Per1	ENSG00000179094)	ENSMUSG00000020893	17	11
PER2	Per2	ENSG00000132326)	ENSMUSG00000055866	2	1
PER3	Per3	ENSG00000049246	ENSMUSG00000028957	1	4
NR1D1	Nr1d1	ENSG00000126368	ENSMUSG00000020889	17	11
NR1D2	Nr1d2	ENSG00000174738	ENSMUSG00000021775	3	14
DEC1 (BHLHE40)	Dec1 (bhlhe40)	ENSG00000134107	ENSMUSG00000030103	3	6
DEC2 (BHLHE41)	Dec2 (bhlhe41)	ENSG00000123095	ENSMUSG00000030256	12	6
RORA	Rora	ENSG00000069667	ENSMUSG00000032238	15	9
RORB	Rorb	ENSG00000198963	ENSMUSG00000036192	9	19
RORC	Rorc	ENSG00000143365	ENSMUSG00000028150	1	3
PPARA	Ppara	ENSG00000186951	ENSMUSG00000022383	22	15
PPARD	Ppard	ENSG00000112033	ENSMUSG00000002250	6	17
PPARG	Pparg	ENSG00000132170	ENSMUSG00000000440	3	6
PPARGC1A	Ppargc1a	ENSG00000109819	ENSMUSG00000029167	4	5
