# Supplementary material for: A Multi-Layered Study on Harmonic Oscillations in Mammalian Genomics and Proteomics
Source: Int J Mol Sci. 2019 Sep 17;20(18):4585. doi: 10.3390/ijms20184585 (PMC6770795; doi:10.3390/ijms20184585)
Supplement: Supplementary file 1 [file ijms-20-04585-s001.zip › TableS1_8hour_upstream.csv]

rank	motif_DB	motif_ID	motif_alt_ID	consensus	p-value	adj_p-value	E-value	tests	FASTA_max	pos	neg	PWM_min	TP	%TP	FP	%FP
1	db/HUMAN/HOCOMOCOv11_core_HUMAN_mono_meme_format.meme	SP3_HUMAN.H11MO.0.B		SGVVGGGGGCGGGGCBRGSS	6.50e-47	2.45e-44	9.83e-42	376	60	60	1020	8.12	48	80.00	42	4.12
2	db/HUMAN/HOCOMOCOv11_core_HUMAN_mono_meme_format.meme	MAZ_HUMAN.H11MO.0.A		GGGGGAGGGGGDGRGRRRGRRG	2.56e-46	1.32e-43	5.32e-41	517	60	60	1020	31.4	45	75.00	30	2.94
3	db/HUMAN/HOCOMOCOv11_core_HUMAN_mono_meme_format.meme	SP2_HUMAN.H11MO.0.A		GGSSVGGGGGCGGGGCCDGSGS	3.51e-45	7.19e-43	2.89e-40	205	60	60	1020	6.29	43	71.67	25	2.45
4	db/HUMAN/HOCOMOCOv11_core_HUMAN_mono_meme_format.meme	PATZ1_HUMAN.H11MO.0.C		GGGGMGGGGGMKGGRRVGGVRG	3.32e-44	1.45e-41	5.82e-39	436	60	60	1020	10.8	48	80.00	51	5.00
5	db/HUMAN/HOCOMOCOv11_core_HUMAN_mono_meme_format.meme	ZN770_HUMAN.H11MO.0.C		GGGAGGCYGAGGBRGGAGGATC	1.34e-43	3.60e-41	1.45e-38	269	60	60	1020	257	31	51.67	0	0.00
6	db/HUMAN/HOCOMOCOv11_core_HUMAN_mono_meme_format.meme	SP1_HUMAN.H11MO.0.A		VGGGGGCGGGGCCKGGGGGGGG	8.50e-41	5.10e-39	2.05e-36	60	60	60	1020	1.1	39	65.00	21	2.06
7	db/HUMAN/HOCOMOCOv11_core_HUMAN_mono_meme_format.meme	VEZF1_HUMAN.H11MO.0.C		GGRRRRGRRGGAGGGGGRGRRR	1.98e-41	1.23e-38	4.94e-36	621	60	60	1020	40.9	40	66.67	23	2.25
8	db/HUMAN/HOCOMOCOv11_core_HUMAN_mono_meme_format.meme	WT1_HUMAN.H11MO.0.C		RGGVGGGGGAGGRGGVGGRG	5.30e-41	1.52e-38	6.12e-36	287	60	60	1020	10.4	45	75.00	46	4.51
9	db/HUMAN/HOCOMOCOv11_core_HUMAN_mono_meme_format.meme	SP4_HUMAN.H11MO.0.A		SRGVARGRGGCGGRGCHDRR	2.72e-38	1.24e-35	5.00e-33	457	60	60	1020	12.1	37	61.67	20	1.96
10	db/HUMAN/HOCOMOCOv11_core_HUMAN_mono_meme_format.meme	KLF15_HUMAN.H11MO.0.A		RGGGMGGRGVDGGGGGRGG	5.41e-38	1.77e-35	7.12e-33	327	60	60	1020	18.5	39	65.00	28	2.75
11	db/HUMAN/HOCOMOCOv11_core_HUMAN_mono_meme_format.meme	KLF6_HUMAN.H11MO.0.A		GSRRGGGHGGGGMHGGGRV	3.80e-38	1.92e-35	7.70e-33	505	60	60	1020	10.9	41	68.33	36	3.53
12	db/HUMAN/HOCOMOCOv11_core_HUMAN_mono_meme_format.meme	KLF3_HUMAN.H11MO.0.B		GGRGVDGGGCGGGGCYGGG	7.85e-38	2.44e-35	9.82e-33	311	60	60	1020	7.5	41	68.33	37	3.63
13	db/HUMAN/HOCOMOCOv11_core_HUMAN_mono_meme_format.meme	ZN467_HUMAN.H11MO.0.C		GGGGAGGGGRRGGRGRRGGRRR	8.59e-35	2.99e-32	1.20e-29	348	60	60	1020	15.3	43	71.67	59	5.78
14	db/HUMAN/HOCOMOCOv11_core_HUMAN_mono_meme_format.meme	ZBT17_HUMAN.H11MO.0.A		SRRGGWGGGGGAGGGGMRR	1.10e-34	7.46e-32	3.00e-29	677	60	60	1020	6.15	52	86.67	132	12.94
15	db/HUMAN/HOCOMOCOv11_core_HUMAN_mono_meme_format.meme	EGR2_HUMAN.H11MO.0.A		GRGRRKGWGKGGGHGGRG	5.08e-34	2.55e-31	1.02e-28	501	60	60	1020	3.62	53	88.33	148	14.51
16	db/HUMAN/HOCOMOCOv11_core_HUMAN_mono_meme_format.meme	ZN341_HUMAN.H11MO.0.C		GRGGRRRRGGRGRRGGAASAGC	8.29e-34	4.70e-31	1.89e-28	567	60	60	1020	6.26	50	83.33	118	11.57
17	db/HUMAN/HOCOMOCOv11_core_HUMAN_mono_meme_format.meme	E2F7_HUMAN.H11MO.0.B		GDGGCGGGAARDR	3.74e-33	1.73e-30	6.93e-28	461	60	60	1020	2.27	49	81.67	113	11.08
18	db/HUMAN/HOCOMOCOv11_core_HUMAN_mono_meme_format.meme	EGR1_HUMAN.H11MO.0.A		VDRDGCGKGGGYGGRRR	1.19e-31	5.12e-29	2.06e-26	430	60	60	1020	2.55	51	85.00	144	14.12
19	db/HUMAN/HOCOMOCOv11_core_HUMAN_mono_meme_format.meme	IRF3_HUMAN.H11MO.0.B		RAAARGGAAAVDGAAASDGA	2.70e-31	1.56e-28	6.27e-26	578	60	60	1020	12.2	39	65.00	51	5.00
20	db/HUMAN/HOCOMOCOv11_core_HUMAN_mono_meme_format.meme	TAF1_HUMAN.H11MO.0.A		RARRWGGCGGMGGMGR	1.88e-27	7.87e-25	3.17e-22	419	60	60	1020	1.83	48	80.00	146	14.31
21	db/HUMAN/HOCOMOCOv11_core_HUMAN_mono_meme_format.meme	E2F4_HUMAN.H11MO.0.A		SRGGGCGGGAARD	5.96e-26	1.11e-23	4.46e-21	186	60	60	1020	1.04	46	76.67	138	13.53
22	db/HUMAN/HOCOMOCOv11_core_HUMAN_mono_meme_format.meme	TFDP1_HUMAN.H11MO.0.C		RRRRGGCGGGAARN	5.96e-26	1.93e-23	7.74e-21	323	60	60	1020	1.66	46	76.67	138	13.53
23	db/HUMAN/HOCOMOCOv11_core_HUMAN_mono_meme_format.meme	ZN281_HUMAN.H11MO.0.A		RGGWGGGGGAGGGGV	3.21e-25	1.14e-22	4.58e-20	355	60	60	1020	3.09	47	78.33	155	15.20
24	db/HUMAN/HOCOMOCOv11_core_HUMAN_mono_meme_format.meme	KLF9_HUMAN.H11MO.0.C		GRRGKGGGCGTGGCC	2.79e-24	4.08e-22	1.64e-19	146	60	60	1020	1.01	41	68.33	105	10.29
25	db/HUMAN/HOCOMOCOv11_core_HUMAN_mono_meme_format.meme	ZN263_HUMAN.H11MO.0.A		GGGAGGAGGRRGRGGRGGRR	3.30e-24	1.28e-21	5.15e-19	389	60	60	1020	3.68	45	75.00	143	14.02
26	db/HUMAN/HOCOMOCOv11_core_HUMAN_mono_meme_format.meme	ETS2_HUMAN.H11MO.0.B		RDVRGGAARVRRR	2.50e-24	2.45e-21	9.84e-19	981	60	60	1020	4.27	33	55.00	49	4.80
27	db/HUMAN/HOCOMOCOv11_core_HUMAN_mono_meme_format.meme	KLF1_HUMAN.H11MO.0.A		DGGGYGKGGCYGGG	1.66e-23	5.58e-21	2.24e-18	337	60	60	1020	1.6	49	81.67	196	19.22
28	db/HUMAN/HOCOMOCOv11_core_HUMAN_mono_meme_format.meme	ZSC22_HUMAN.H11MO.0.C		RGKCWGAGGGMGGAGG	2.01e-23	6.47e-21	2.60e-18	322	60	60	1020	2.29	43	71.67	130	12.75
29	db/HUMAN/HOCOMOCOv11_core_HUMAN_mono_meme_format.meme	KLF5_HUMAN.H11MO.0.A		WGGGTGKGGCDGGG	2.27e-23	1.22e-20	4.92e-18	539	60	60	1020	2.27	53	88.33	255	25.00
30	db/HUMAN/HOCOMOCOv11_core_HUMAN_mono_meme_format.meme	PRDM6_HUMAN.H11MO.0.C		RRRARGAAAAAAA	2.08e-22	1.81e-19	7.30e-17	871	60	60	1020	5.15	36	60.00	79	7.75
31	db/HUMAN/HOCOMOCOv11_core_HUMAN_mono_meme_format.meme	KLF12_HUMAN.H11MO.0.C		VGGGGCGGGGC	8.67e-21	1.76e-18	7.07e-16	203	60	60	1020	5.31	25	41.67	25	2.45
32	db/HUMAN/HOCOMOCOv11_core_HUMAN_mono_meme_format.meme	SRY_HUMAN.H11MO.0.B		YWTTGTTTH	8.24e-21	5.54e-18	2.23e-15	672	60	60	1020	2.26	29	48.33	44	4.31
33	db/HUMAN/HOCOMOCOv11_core_HUMAN_mono_meme_format.meme	FLI1_HUMAN.H11MO.0.A		SRRGGMAGGAAGGRRRGR	1.29e-20	6.95e-18	2.79e-15	538	60	60	1020	3.79	46	76.67	191	18.73
34	db/HUMAN/HOCOMOCOv11_core_HUMAN_mono_meme_format.meme	THAP1_HUMAN.H11MO.0.C		SGCCGCCATSTYGGSYBCGGGC	7.73e-20	1.56e-17	6.28e-15	202	60	60	1020	1.37	39	65.00	124	12.16
35	db/HUMAN/HOCOMOCOv11_core_HUMAN_mono_meme_format.meme	E2F6_HUMAN.H11MO.0.A		DGGGCGGGARRVR	6.19e-20	2.84e-17	1.14e-14	458	60	60	1020	2.63	38	63.33	114	11.18
36	db/HUMAN/HOCOMOCOv11_core_HUMAN_mono_meme_format.meme	FOXJ2_HUMAN.H11MO.0.C		TGTTTRTTTW	2.05e-19	9.07e-17	3.65e-14	443	60	60	1020	4.49	26	43.33	35	3.43
37	db/HUMAN/HOCOMOCOv11_core_HUMAN_mono_meme_format.meme	ANDR_HUMAN.H11MO.0.A		TGTTCTTKKYTGTTTRYW	8.63e-19	3.77e-16	1.52e-13	437	60	60	1020	3.16	35	58.33	98	9.61
38	db/HUMAN/HOCOMOCOv11_core_HUMAN_mono_meme_format.meme	E2F1_HUMAN.H11MO.0.A		RRNKGGCGGGAARR	1.73e-17	3.35e-15	1.35e-12	194	60	60	1020	2.05	29	48.33	63	6.18
39	db/HUMAN/HOCOMOCOv11_core_HUMAN_mono_meme_format.meme	STAT2_HUMAN.H11MO.0.A		RRGRAAAHGAAACTGAAAV	3.58e-17	1.12e-14	4.49e-12	312	60	60	1020	1.02	48	80.00	264	25.88
40	db/HUMAN/HOCOMOCOv11_core_HUMAN_mono_meme_format.meme	FOXJ3_HUMAN.H11MO.0.A		TTGTTTATKKTTW	1.13e-16	2.56e-14	1.03e-11	226	60	60	1020	1.1	41	68.33	179	17.55
41	db/HUMAN/HOCOMOCOv11_core_HUMAN_mono_meme_format.meme	ETV5_HUMAN.H11MO.0.C		RRRSAGGAARDGRV	6.03e-17	5.55e-14	2.23e-11	919	60	60	1020	4.78	32	53.33	89	8.73
42	db/HUMAN/HOCOMOCOv11_core_HUMAN_mono_meme_format.meme	BC11A_HUMAN.H11MO.0.A		RAAAGAGGAAGTGARAV	7.43e-17	6.65e-14	2.67e-11	895	60	60	1020	2.32	52	86.67	335	32.84
43	db/HUMAN/HOCOMOCOv11_core_HUMAN_mono_meme_format.meme	KLF4_HUMAN.H11MO.0.A		WGGGYGKGGC	1.75e-16	6.70e-14	2.69e-11	382	60	60	1020	2.28	39	65.00	159	15.59
44	db/HUMAN/HOCOMOCOv11_core_HUMAN_mono_meme_format.meme	SALL4_HUMAN.H11MO.0.B		GSDGGGWGGG	1.65e-16	1.36e-13	5.48e-11	827	60	60	1020	3.44	46	76.67	245	24.02
45	db/HUMAN/HOCOMOCOv11_core_HUMAN_mono_meme_format.meme	NFAC1_HUMAN.H11MO.0.B		AWGGAAARWVWGAMW	3.36e-16	3.02e-13	1.21e-10	897	60	60	1020	3.11	42	70.00	197	19.31
46	db/HUMAN/HOCOMOCOv11_core_HUMAN_mono_meme_format.meme	ZN121_HUMAN.H11MO.0.C		CTGGGCAACABAGYRAGACC	4.58e-15	3.66e-13	1.47e-10	80	60	60	1020	1.17	25	41.67	53	5.20
47	db/HUMAN/HOCOMOCOv11_core_HUMAN_mono_meme_format.meme	RXRA_HUMAN.H11MO.0.A		VRGDVRGNVARAGGTCARRG	4.04e-15	3.32e-12	1.33e-9	821	60	60	1020	1.76	57	95.00	477	46.76
48	db/HUMAN/HOCOMOCOv11_core_HUMAN_mono_meme_format.meme	E2F3_HUMAN.H11MO.0.A		DDGGCGGGAAA	7.39e-15	4.46e-12	1.79e-9	603	60	60	1020	1.68	46	76.67	271	26.57
49	db/HUMAN/HOCOMOCOv11_core_HUMAN_mono_meme_format.meme	SRBP2_HUMAN.H11MO.0.B		VSGTGGGGWGABG	1.28e-14	9.42e-12	3.79e-9	737	60	60	1020	1.9	48	80.00	306	30.00
50	db/HUMAN/HOCOMOCOv11_core_HUMAN_mono_meme_format.meme	IRF1_HUMAN.H11MO.0.A		RAAANWGAAASTGAAASYRR	5.13e-14	1.38e-11	5.54e-9	269	60	60	1020	1.33	39	65.00	191	18.73
51	db/HUMAN/HOCOMOCOv11_core_HUMAN_mono_meme_format.meme	ZN554_HUMAN.H11MO.0.C		GCWGAGYCANGTRGDKKRCT	3.21e-14	1.44e-11	5.79e-9	448	60	60	1020	3.59	30	50.00	97	9.51
52	db/HUMAN/HOCOMOCOv11_core_HUMAN_mono_meme_format.meme	FOXP1_HUMAN.H11MO.0.A		TBTGTTTMY	3.97e-14	3.01e-11	1.21e-8	759	60	60	1020	1.82	41	68.33	214	20.98
53	db/HUMAN/HOCOMOCOv11_core_HUMAN_mono_meme_format.meme	NRF1_HUMAN.H11MO.0.A		CWSTGCGCATGCGCRDS	1.42e-12	4.53e-11	1.82e-8	32	60	60	1020	3.64	12	20.00	5	0.49
54	db/HUMAN/HOCOMOCOv11_core_HUMAN_mono_meme_format.meme	ZFP82_HUMAN.H11MO.0.C		TTCCADTTCAYTAATTYTCTCTTC	4.37e-13	1.52e-10	6.12e-8	348	60	60	1020	3.63	27	45.00	83	8.14
55	db/HUMAN/HOCOMOCOv11_core_HUMAN_mono_meme_format.meme	FOXO4_HUMAN.H11MO.0.C		TTGTTTAYK	9.78e-13	5.83e-10	2.34e-7	596	60	60	1020	1.54	47	78.33	325	31.86
56	db/HUMAN/HOCOMOCOv11_core_HUMAN_mono_meme_format.meme	MYOD1_HUMAN.H11MO.0.A		VCAGCTGYYBCYGBC	1.48e-12	6.27e-10	2.52e-7	424	60	60	1020	12.7	19	31.67	33	3.24
57	db/HUMAN/HOCOMOCOv11_core_HUMAN_mono_meme_format.meme	MXI1_HUMAN.H11MO.0.A		VCACGTGGSNGSBGS	3.82e-12	9.10e-10	3.66e-7	238	60	60	1020	1.04	37	61.67	195	19.12
58	db/HUMAN/HOCOMOCOv11_core_HUMAN_mono_meme_format.meme	ETV4_HUMAN.H11MO.0.B		VRCAGGAARBR	2.93e-12	2.72e-9	1.09e-6	929	60	60	1020	4.38	23	38.33	60	5.88
59	db/HUMAN/HOCOMOCOv11_core_HUMAN_mono_meme_format.meme	ZN394_HUMAN.H11MO.0.C		NRARWRGAAWNGAMWGRAAK	6.34e-12	5.26e-9	2.11e-6	829	60	60	1020	4.33	21	35.00	49	4.80
60	db/HUMAN/HOCOMOCOv11_core_HUMAN_mono_meme_format.meme	TBX21_HUMAN.H11MO.0.A		GDGDRGGTGTGRV	1.30e-11	1.15e-8	4.63e-6	884	60	60	1020	1.7	49	81.67	383	37.55
61	db/HUMAN/HOCOMOCOv11_core_HUMAN_mono_meme_format.meme	OSR2_HUMAN.H11MO.0.C		GBYSCWGCTNCTGYDG	1.95e-11	1.18e-8	4.75e-6	605	60	60	1020	3.95	28	46.67	109	10.69
62	db/HUMAN/HOCOMOCOv11_core_HUMAN_mono_meme_format.meme	MAX_HUMAN.H11MO.0.A		VRGCACGTGG	7.60e-11	1.47e-8	5.89e-6	193	60	60	1020	1.2	29	48.33	126	12.35
63	db/HUMAN/HOCOMOCOv11_core_HUMAN_mono_meme_format.meme	FOXK1_HUMAN.H11MO.0.A		TGTTTMCHTT	2.16e-11	1.68e-8	6.74e-6	777	60	60	1020	1.39	48	80.00	370	36.27
64	db/HUMAN/HOCOMOCOv11_core_HUMAN_mono_meme_format.meme	ZFP28_HUMAN.H11MO.0.C		TTCTATTTCTTCTTGWGTCA	1.49e-10	2.33e-8	9.35e-6	156	60	60	1020	1.17	28	46.67	120	11.76
65	db/HUMAN/HOCOMOCOv11_core_HUMAN_mono_meme_format.meme	ZNF76_HUMAN.H11MO.0.C		RRKGCMTKCTGGGARWTGTAGT	1.95e-10	4.40e-8	1.77e-5	226	60	60	1020	1.15	33	55.00	175	17.16
66	db/HUMAN/HOCOMOCOv11_core_HUMAN_mono_meme_format.meme	FEV_HUMAN.H11MO.0.B		GCVGGAAGYG	5.87e-11	4.44e-8	1.79e-5	757	60	60	1020	1.59	35	58.33	190	18.63
67	db/HUMAN/HOCOMOCOv11_core_HUMAN_mono_meme_format.meme	IRF7_HUMAN.H11MO.0.C		GAAASYGAAA	2.28e-10	1.38e-7	5.55e-5	605	60	60	1020	1.7	39	65.00	252	24.71
68	db/HUMAN/HOCOMOCOv11_core_HUMAN_mono_meme_format.meme	COT1_HUMAN.H11MO.0.C		GRGGKSARAGGTCAGGG	2.46e-10	1.53e-7	6.15e-5	623	60	60	1020	1.02	56	93.33	565	55.39
69	db/HUMAN/HOCOMOCOv11_core_HUMAN_mono_meme_format.meme	ERG_HUMAN.H11MO.0.A		RRRSAGGAAGYGG	3.23e-10	2.00e-7	8.03e-5	618	60	60	1020	2.23	40	66.67	269	26.37
70	db/HUMAN/HOCOMOCOv11_core_HUMAN_mono_meme_format.meme	LYL1_HUMAN.H11MO.0.A		CCAKCTGYTYYCTB	3.42e-10	3.28e-7	1.32e-4	961	60	60	1020	2.47	33	55.00	179	17.55
71	db/HUMAN/HOCOMOCOv11_core_HUMAN_mono_meme_format.meme	SOX2_HUMAN.H11MO.0.A		BBCCTTTGTYYYB	5.90e-10	4.99e-7	2.01e-4	846	60	60	1020	2.86	36	60.00	220	21.57
72	db/HUMAN/HOCOMOCOv11_core_HUMAN_mono_meme_format.meme	SMAD3_HUMAN.H11MO.0.B		SYCTSHCWSCWS	7.64e-10	7.60e-7	3.06e-4	995	60	60	1020	1.9	54	90.00	529	51.86
73	db/HUMAN/HOCOMOCOv11_core_HUMAN_mono_meme_format.meme	Z324A_HUMAN.H11MO.0.C		KVTCAAACCATCCTTKSCTKSCW	1.57e-9	7.90e-7	3.18e-4	502	60	60	1020	1.4	43	71.67	329	32.25
74	db/HUMAN/HOCOMOCOv11_core_HUMAN_mono_meme_format.meme	ZBT14_HUMAN.H11MO.0.C		GGAGCGCGC	4.04e-8	1.66e-6	6.66e-4	41	60	60	1020	1.63	11	18.33	16	1.57
75	db/HUMAN/HOCOMOCOv11_core_HUMAN_mono_meme_format.meme	ELF5_HUMAN.H11MO.0.A		VGRASSAGGAAGTRV	3.21e-9	1.67e-6	6.70e-4	519	60	60	1020	2.72	32	53.33	184	18.04
76	db/HUMAN/HOCOMOCOv11_core_HUMAN_mono_meme_format.meme	ZN816_HUMAN.H11MO.0.C		AAARAAGGGGGACATGYWGGG	6.24e-9	1.70e-6	6.82e-4	272	60	60	1020	1.1	35	58.33	227	22.25
77	db/HUMAN/HOCOMOCOv11_core_HUMAN_mono_meme_format.meme	FOXO1_HUMAN.H11MO.0.A		KBBYTGTTTHCN	2.07e-9	1.85e-6	7.43e-4	895	60	60	1020	1.58	47	78.33	399	39.12
78	db/HUMAN/HOCOMOCOv11_core_HUMAN_mono_meme_format.meme	PTF1A_HUMAN.H11MO.0.B		SCAGCTGBYBBYBYYCHC	3.77e-9	2.08e-6	8.37e-4	552	60	60	1020	3.24	30	50.00	162	15.88
79	db/HUMAN/HOCOMOCOv11_core_HUMAN_mono_meme_format.meme	SOX4_HUMAN.H11MO.0.B		BYCTTTGTYYYB	3.71e-9	3.11e-6	1.25e-3	840	60	60	1020	1.43	55	91.67	572	56.08
80	db/HUMAN/HOCOMOCOv11_core_HUMAN_mono_meme_format.meme	LEF1_HUMAN.H11MO.0.A		BCCTTTSWWNTBYH	3.51e-9	3.68e-6	1.48e-3	1047	60	60	1020	2.48	35	58.33	222	21.76
81	db/HUMAN/HOCOMOCOv11_core_HUMAN_mono_meme_format.meme	CTCFL_HUMAN.H11MO.0.A		GCCDSYAGGGGGCGCYV	2.31e-8	3.84e-6	1.54e-3	166	60	60	1020	1.25	25	41.67	121	11.86
82	db/HUMAN/HOCOMOCOv11_core_HUMAN_mono_meme_format.meme	IRF2_HUMAN.H11MO.0.A		RAAAVHGAAAGTGAAASTRV	4.95e-8	9.01e-6	3.62e-3	182	60	60	1020	1.76	23	38.33	106	10.39
83	db/HUMAN/HOCOMOCOv11_core_HUMAN_mono_meme_format.meme	ASCL1_HUMAN.H11MO.0.A		CHVCASCTGCYBYY	3.29e-8	1.77e-5	7.13e-3	539	60	60	1020	5.9	22	36.67	94	9.22
84	db/HUMAN/HOCOMOCOv11_core_HUMAN_mono_meme_format.meme	PRDM1_HUMAN.H11MO.0.A		RAAAGTGAAAGTGR	4.08e-8	2.11e-5	8.47e-3	516	60	60	1020	1.41	43	71.67	364	35.69
85	db/HUMAN/HOCOMOCOv11_core_HUMAN_mono_meme_format.meme	GATA3_HUMAN.H11MO.0.A		RVAGATAAVAD	4.47e-8	2.71e-5	1.09e-2	606	60	60	1020	2.06	26	43.33	136	13.33
86	db/HUMAN/HOCOMOCOv11_core_HUMAN_mono_meme_format.meme	Z354A_HUMAN.H11MO.0.C		RTTTARWYCATTTACATTTAATGT	1.23e-7	2.83e-5	1.14e-2	230	60	60	1020	1.1	29	48.33	178	17.45
87	db/HUMAN/HOCOMOCOv11_core_HUMAN_mono_meme_format.meme	FOXM1_HUMAN.H11MO.0.A		TGTTTRCTYWKB	5.33e-8	3.40e-5	1.37e-2	637	60	60	1020	1.31	45	75.00	401	39.31
88	db/HUMAN/HOCOMOCOv11_core_HUMAN_mono_meme_format.meme	RARA_HUMAN.H11MO.0.A		GGRRGRTSMRRAGKTCAAGG	1.09e-7	5.51e-5	2.22e-2	508	60	60	1020	2.76	30	50.00	189	18.53
89	db/HUMAN/HOCOMOCOv11_core_HUMAN_mono_meme_format.meme	SMCA1_HUMAN.H11MO.0.C		CMARGAAGMATD	7.79e-8	6.21e-5	2.50e-2	798	60	60	1020	1.41	51	85.00	520	50.98
90	db/HUMAN/HOCOMOCOv11_core_HUMAN_mono_meme_format.meme	NR6A1_HUMAN.H11MO.0.B		AAGKTCAAGKTCA	5.17e-7	1.08e-4	4.35e-2	209	60	60	1020	40.3	8	13.33	8	0.78
91	db/HUMAN/HOCOMOCOv11_core_HUMAN_mono_meme_format.meme	NFKB1_HUMAN.H11MO.0.A		AGGGAAAK	1.23e-7	1.23e-4	4.95e-2	1001	60	60	1020	2.08	46	76.67	429	42.06
92	db/HUMAN/HOCOMOCOv11_core_HUMAN_mono_meme_format.meme	ZSC31_HUMAN.H11MO.0.C		RGCAGCAGGGCARTTAKR	7.95e-7	2.40e-4	9.65e-2	302	60	60	1020	4.68	15	25.00	51	5.00
93	db/HUMAN/HOCOMOCOv11_core_HUMAN_mono_meme_format.meme	ETS1_HUMAN.H11MO.0.A		RRRCMGGAAGTGG	5.89e-7	2.40e-4	9.66e-2	408	60	60	1020	1.42	34	56.67	258	25.29
94	db/HUMAN/HOCOMOCOv11_core_HUMAN_mono_meme_format.meme	NR5A2_HUMAN.H11MO.0.B		KBYCAAGGYCA	4.50e-7	2.45e-4	9.86e-2	545	60	60	1020	23.9	5	8.33	0	0.00
95	db/HUMAN/HOCOMOCOv11_core_HUMAN_mono_meme_format.meme	ZN143_HUMAN.H11MO.0.A		DGCMTKCTGGGARWTGTAGTYY	2.31e-6	2.57e-4	1.03e-1	111	60	60	1020	7.08	11	18.33	27	2.65
96	db/HUMAN/HOCOMOCOv11_core_HUMAN_mono_meme_format.meme	NR1D1_HUMAN.H11MO.0.B		RRRNMASTGGGTCAGDRDR	3.58e-7	2.95e-4	1.19e-1	825	60	60	1020	2.76	33	55.00	239	23.43
97	db/HUMAN/HOCOMOCOv11_core_HUMAN_mono_meme_format.meme	STF1_HUMAN.H11MO.0.B		SYYCAAGGYCA	4.50e-7	3.19e-4	1.28e-1	708	60	60	1020	17.2	5	8.33	0	0.00
98	db/HUMAN/HOCOMOCOv11_core_HUMAN_mono_meme_format.meme	ESR2_HUMAN.H11MO.0.A		RGGTCASCSTGMCCY	1.02e-6	4.26e-4	1.71e-1	419	60	60	1020	2.12	26	43.33	161	15.78
99	db/HUMAN/HOCOMOCOv11_core_HUMAN_mono_meme_format.meme	GCR_HUMAN.H11MO.0.A		RGAACABMVTGTNCY	1.57e-6	5.74e-4	2.31e-1	366	60	60	1020	1.17	34	56.67	269	26.37
100	db/HUMAN/HOCOMOCOv11_core_HUMAN_mono_meme_format.meme	FOXA1_HUMAN.H11MO.0.A		TGTTTACWYWGB	1.45e-6	5.94e-4	2.39e-1	411	60	60	1020	1.26	36	60.00	297	29.12
101	db/HUMAN/HOCOMOCOv11_core_HUMAN_mono_meme_format.meme	NR1H4_HUMAN.H11MO.0.B		RRGGKCAVTGRCCBSGVGG	2.68e-6	1.03e-3	4.12e-1	383	60	60	1020	1.04	38	63.33	335	32.84
102	db/HUMAN/HOCOMOCOv11_core_HUMAN_mono_meme_format.meme	CTCF_HUMAN.H11MO.0.A		YGGCCACCAGRKGGCRSYV	8.90e-6	1.11e-3	4.47e-1	125	60	60	1020	14.4	7	11.67	9	0.88
103	db/HUMAN/HOCOMOCOv11_core_HUMAN_mono_meme_format.meme	KAISO_HUMAN.H11MO.0.A		SARRYCTCGCGAGAV	2.92e-5	1.14e-3	4.58e-1	39	60	60	1020	1.54	8	13.33	17	1.67
104	db/HUMAN/HOCOMOCOv11_core_HUMAN_mono_meme_format.meme	ETV2_HUMAN.H11MO.0.B		RRARRCAGGAARYRGS	4.82e-6	1.80e-3	7.25e-1	374	60	60	1020	1.15	36	60.00	312	30.59
105	db/HUMAN/HOCOMOCOv11_core_HUMAN_mono_meme_format.meme	TBX3_HUMAN.H11MO.0.C		DRAGGTGBSAR	2.08e-6	1.92e-3	7.70e-1	924	60	60	1020	1.19	59	98.33	774	75.88
106	db/HUMAN/HOCOMOCOv11_core_HUMAN_mono_meme_format.meme	MEF2A_HUMAN.H11MO.0.A		DKCTATTTTTRGM	8.38e-6	2.57e-3	1.03e0	307	60	60	1020	1.52	24	40.00	157	15.39
107	db/HUMAN/HOCOMOCOv11_core_HUMAN_mono_meme_format.meme	ZN418_HUMAN.H11MO.0.C		TGCTTYTRGCYTCTKVY	6.01e-6	3.03e-3	1.22e0	505	60	60	1020	1.04	44	73.33	446	43.73
108	db/HUMAN/HOCOMOCOv11_core_HUMAN_mono_meme_format.meme	NKX25_HUMAN.H11MO.0.B		KKRAGWGS	3.37e-6	3.34e-3	1.34e0	994	60	60	1020	1.62	42	70.00	403	39.51
109	db/HUMAN/HOCOMOCOv11_core_HUMAN_mono_meme_format.meme	ZIC1_HUMAN.H11MO.0.B		KGGGWGGTS	4.18e-6	3.37e-3	1.35e0	808	60	60	1020	2.59	29	48.33	212	20.78
110	db/HUMAN/HOCOMOCOv11_core_HUMAN_mono_meme_format.meme	ZBTB6_HUMAN.H11MO.0.C		GGWGMTGGAGCCD	9.28e-6	3.54e-3	1.42e0	382	60	60	1020	1.42	31	51.67	248	24.31
111	db/HUMAN/HOCOMOCOv11_core_HUMAN_mono_meme_format.meme	SMCA5_HUMAN.H11MO.0.C		GAATBGAATGGAAWC	1.19e-5	4.07e-3	1.64e0	344	60	60	1020	1.16	31	51.67	251	24.61
112	db/HUMAN/HOCOMOCOv11_core_HUMAN_mono_meme_format.meme	MEF2B_HUMAN.H11MO.0.A		DKKKCTATTTTTRG	1.03e-5	4.18e-3	1.68e0	407	60	60	1020	1.55	27	45.00	196	19.22
113	db/HUMAN/HOCOMOCOv11_core_HUMAN_mono_meme_format.meme	HSF1_HUMAN.H11MO.0.A		BRGAANSTTCYRGAA	1.62e-5	4.49e-3	1.80e0	277	60	60	1020	1.88	22	36.67	140	13.73
114	db/HUMAN/HOCOMOCOv11_core_HUMAN_mono_meme_format.meme	GABPA_HUMAN.H11MO.0.A		GVVRCCGGAAGTGV	2.81e-5	4.82e-3	1.94e0	172	60	60	1020	3.92	11	18.33	37	3.63
115	db/HUMAN/HOCOMOCOv11_core_HUMAN_mono_meme_format.meme	RUNX2_HUMAN.H11MO.0.A		KGKYTGTGGTTTKK	8.54e-6	5.46e-3	2.19e0	641	60	60	1020	15.8	6	10.00	5	0.49
116	db/HUMAN/HOCOMOCOv11_core_HUMAN_mono_meme_format.meme	PAX5_HUMAN.H11MO.0.A		SCSKGGGCARCVRAGCGWGAC	3.56e-5	5.75e-3	2.31e0	162	60	60	1020	1.04	21	35.00	136	13.33
117	db/HUMAN/HOCOMOCOv11_core_HUMAN_mono_meme_format.meme	ELF3_HUMAN.H11MO.0.A		RAABVAGGAAGTRR	1.23e-5	6.01e-3	2.42e0	489	60	60	1020	2.62	27	45.00	198	19.41
118	db/HUMAN/HOCOMOCOv11_core_HUMAN_mono_meme_format.meme	MEF2C_HUMAN.H11MO.0.A		DKCTATTTTTRGM	2.05e-5	6.06e-3	2.44e0	296	60	60	1020	1.43	24	40.00	166	16.27
119	db/HUMAN/HOCOMOCOv11_core_HUMAN_mono_meme_format.meme	OZF_HUMAN.H11MO.0.C		TTTTCATGGCTGMATARTATTCCA	3.04e-3	6.07e-3	2.44e0	2	60	60	1020	8.09	2	3.33	0	0.00
120	db/HUMAN/HOCOMOCOv11_core_HUMAN_mono_meme_format.meme	ZNF8_HUMAN.H11MO.0.C		TGTGGTATATCCATACAATGGA	8.82e-4	9.65e-3	3.88e0	11	60	60	1020	1.38	4	6.67	5	0.49
121	db/HUMAN/HOCOMOCOv11_core_HUMAN_mono_meme_format.meme	ETV1_HUMAN.H11MO.0.A		SRCCGGAAGYG	4.28e-5	1.06e-2	4.24e0	248	60	60	1020	2.26	15	25.00	74	7.25
122	db/HUMAN/HOCOMOCOv11_core_HUMAN_mono_meme_format.meme	AP2B_HUMAN.H11MO.0.B		GCCYGVGGGS	2.13e-5	1.09e-2	4.38e0	514	60	60	1020	2.81	20	33.33	120	11.76
123	db/HUMAN/HOCOMOCOv11_core_HUMAN_mono_meme_format.meme	TFE3_HUMAN.H11MO.0.B		RGTCACGTGA	1.07e-4	1.17e-2	4.71e0	110	60	60	1020	1.23	14	23.33	71	6.96
124	db/HUMAN/HOCOMOCOv11_core_HUMAN_mono_meme_format.meme	ELK4_HUMAN.H11MO.0.A		SVCCGGAAGTGV	7.60e-5	1.17e-2	4.71e0	155	60	60	1020	2.5	11	18.33	42	4.12
125	db/HUMAN/HOCOMOCOv11_core_HUMAN_mono_meme_format.meme	FEZF1_HUMAN.H11MO.0.C		DYTGYYCTTTTH	1.30e-5	1.19e-2	4.77e0	916	60	60	1020	1.14	58	96.67	768	75.29
126	db/HUMAN/HOCOMOCOv11_core_HUMAN_mono_meme_format.meme	MYCN_HUMAN.H11MO.0.A		RGCCACGTGSDS	9.58e-5	1.24e-2	4.98e0	130	60	60	1020	1.26	15	25.00	80	7.84
127	db/HUMAN/HOCOMOCOv11_core_HUMAN_mono_meme_format.meme	MECP2_HUMAN.H11MO.0.C		SCCGGRR	5.95e-5	1.62e-2	6.52e0	275	60	60	1020	1.35	22	36.67	153	15.00
128	db/HUMAN/HOCOMOCOv11_core_HUMAN_mono_meme_format.meme	BHE40_HUMAN.H11MO.0.A		DGCACGTGAS	1.64e-4	1.64e-2	6.59e0	101	60	60	1020	2.27	10	16.67	38	3.73
129	db/HUMAN/HOCOMOCOv11_core_HUMAN_mono_meme_format.meme	TFEB_HUMAN.H11MO.0.C		RGTCACGTG	4.09e-4	1.70e-2	6.85e0	42	60	60	1020	16.2	5	8.33	8	0.78
130	db/HUMAN/HOCOMOCOv11_core_HUMAN_mono_meme_format.meme	SMAD2_HUMAN.H11MO.0.A		TGTCTGNCWCCT	2.39e-5	1.77e-2	7.11e0	747	60	60	1020	1.03	54	90.00	671	65.78
131	db/HUMAN/HOCOMOCOv11_core_HUMAN_mono_meme_format.meme	ZN257_HUMAN.H11MO.0.C		GMYCTTGCCTCW	4.03e-5	1.79e-2	7.20e0	449	60	60	1020	1.01	40	66.67	406	39.80
132	db/HUMAN/HOCOMOCOv11_core_HUMAN_mono_meme_format.meme	MITF_HUMAN.H11MO.0.A		TCACGTGACC	1.76e-4	2.29e-2	9.21e0	132	60	60	1020	1.67	13	21.67	65	6.37
133	db/HUMAN/HOCOMOCOv11_core_HUMAN_mono_meme_format.meme	TBP_HUMAN.H11MO.0.A		MTATAAAARS	7.23e-5	2.33e-2	9.36e0	326	60	60	1020	1.13	27	45.00	219	21.47
134	db/HUMAN/HOCOMOCOv11_core_HUMAN_mono_meme_format.meme	EHF_HUMAN.H11MO.0.B		VWACSAGGAAGTDVS	6.25e-5	2.41e-2	9.71e0	391	60	60	1020	1.04	36	60.00	348	34.12
# AME (Analysis of Motif Enrichment): Version 5.0.5 compiled on Jul 15 2019 at 00:31:14
# The format of this file is described at http://meme-suite.org//doc/ame-output-format.html.
# ame --verbose 1 --oc . --scoring avg --method fisher --hit-lo-fraction 0.25 --evalue-report-threshold 10.0 --control --shuffle-- --kmer 2 8.hour.genes.3500bp.upstream.fasta db/HUMAN/HOCOMOCOv11_core_HUMAN_mono_meme_format.meme
