# Supplementary material for: A Multi-Layered Study on Harmonic Oscillations in Mammalian Genomics and Proteomics
Source: Int J Mol Sci. 2019 Sep 17;20(18):4585. doi: 10.3390/ijms20184585 (PMC6770795; doi:10.3390/ijms20184585)
Supplement: Supplementary file 1 [file ijms-20-04585-s001.zip › TableS2_8hour_downstream.csv]

rank	motif_DB	motif_ID	motif_alt_ID	consensus	p-value	adj_p-value	E-value	tests	FASTA_max	pos	neg	PWM_min	TP	%TP	FP	%FP
1	db/HUMAN/HOCOMOCOv11_core_HUMAN_mono_meme_format.meme	ZN770_HUMAN.H11MO.0.C		GGGAGGCYGAGGBRGGAGGATC	1.42e-10	1.28e-8	5.13e-6	90	60	60	1020	31.5	13	21.67	14	1.37
2	db/HUMAN/HOCOMOCOv11_core_HUMAN_mono_meme_format.meme	MAZ_HUMAN.H11MO.0.A		GGGGGAGGGGGDGRGRRRGRRG	8.15e-10	1.85e-7	7.44e-5	227	60	60	1020	163	10	16.67	6	0.59
3	db/HUMAN/HOCOMOCOv11_core_HUMAN_mono_meme_format.meme	EGR1_HUMAN.H11MO.0.A		VDRDGCGKGGGYGGRRR	8.51e-8	1.88e-5	7.56e-3	221	60	60	1020	1.84	25	41.67	130	12.75
4	db/HUMAN/HOCOMOCOv11_core_HUMAN_mono_meme_format.meme	EGR2_HUMAN.H11MO.0.A		GRGRRKGWGKGGGHGGRG	8.16e-8	2.01e-5	8.06e-3	246	60	60	1020	6.32	18	30.00	64	6.27
5	db/HUMAN/HOCOMOCOv11_core_HUMAN_mono_meme_format.meme	IRF3_HUMAN.H11MO.0.B		RAAARGGAAAVDGAAASDGA	1.27e-7	3.24e-5	1.30e-2	255	60	60	1020	25.8	12	20.00	24	2.35
6	db/HUMAN/HOCOMOCOv11_core_HUMAN_mono_meme_format.meme	SP4_HUMAN.H11MO.0.A		SRGVARGRGGCGGRGCHDRR	2.03e-7	4.07e-5	1.64e-2	201	60	60	1020	6.21	15	25.00	45	4.41
7	db/HUMAN/HOCOMOCOv11_core_HUMAN_mono_meme_format.meme	VEZF1_HUMAN.H11MO.0.C		GGRRRRGRRGGAGGGGGRGRRR	1.54e-7	4.41e-5	1.77e-2	286	60	60	1020	1.07e+03	6	10.00	1	0.10
8	db/HUMAN/HOCOMOCOv11_core_HUMAN_mono_meme_format.meme	SP3_HUMAN.H11MO.0.B		SGVVGGGGGCGGGGCBRGSS	3.14e-7	4.87e-5	1.96e-2	155	60	60	1020	1.26	24	40.00	129	12.65
9	db/HUMAN/HOCOMOCOv11_core_HUMAN_mono_meme_format.meme	ZN467_HUMAN.H11MO.0.C		GGGGAGGGGRRGGRGRRGGRRR	9.35e-7	1.25e-4	5.04e-2	134	60	60	1020	155	8	13.33	9	0.88
10	db/HUMAN/HOCOMOCOv11_core_HUMAN_mono_meme_format.meme	ZBT17_HUMAN.H11MO.0.A		SRRGGWGGGGGAGGGGMRR	5.31e-7	1.76e-4	7.07e-2	331	60	60	1020	55.4	10	16.67	17	1.67
11	db/HUMAN/HOCOMOCOv11_core_HUMAN_mono_meme_format.meme	ZIC1_HUMAN.H11MO.0.B		KGGGWGGTS	9.06e-7	4.19e-4	1.69e-1	463	60	60	1020	9.51	14	23.33	44	4.31
12	db/HUMAN/HOCOMOCOv11_core_HUMAN_mono_meme_format.meme	ZN281_HUMAN.H11MO.0.A		RGGWGGGGGAGGGGV	4.05e-6	5.02e-4	2.02e-1	124	60	60	1020	4.51	14	23.33	51	5.00
13	db/HUMAN/HOCOMOCOv11_core_HUMAN_mono_meme_format.meme	KLF15_HUMAN.H11MO.0.A		RGGGMGGRGVDGGGGGRGG	4.24e-6	5.47e-4	2.20e-1	129	60	60	1020	35.8	8	13.33	12	1.18
14	db/HUMAN/HOCOMOCOv11_core_HUMAN_mono_meme_format.meme	ZN121_HUMAN.H11MO.0.C		CTGGGCAACABAGYRAGACC	1.63e-5	5.55e-4	2.23e-1	34	60	60	1020	10.1	6	10.00	6	0.59
15	db/HUMAN/HOCOMOCOv11_core_HUMAN_mono_meme_format.meme	KLF6_HUMAN.H11MO.0.A		GSRRGGGHGGGGMHGGGRV	2.59e-6	6.41e-4	2.58e-1	248	60	60	1020	148	5	8.33	1	0.10
16	db/HUMAN/HOCOMOCOv11_core_HUMAN_mono_meme_format.meme	ZN341_HUMAN.H11MO.0.C		GRGGRRRRGGRGRRGGAASAGC	2.57e-6	6.50e-4	2.61e-1	253	60	60	1020	19.4	12	20.00	34	3.33
17	db/HUMAN/HOCOMOCOv11_core_HUMAN_mono_meme_format.meme	FOXJ3_HUMAN.H11MO.0.A		TTGTTTATKKTTW	8.14e-6	8.87e-4	3.57e-1	109	60	60	1020	13.6	10	16.67	25	2.45
18	db/HUMAN/HOCOMOCOv11_core_HUMAN_mono_meme_format.meme	WT1_HUMAN.H11MO.0.C		RGGVGGGGGAGGRGGVGGRG	8.67e-6	1.03e-3	4.14e-1	119	60	60	1020	149	5	8.33	2	0.20
19	db/HUMAN/HOCOMOCOv11_core_HUMAN_mono_meme_format.meme	ZSC22_HUMAN.H11MO.0.C		RGKCWGAGGGMGGAGG	1.05e-5	1.43e-3	5.74e-1	136	60	60	1020	5.66	12	20.00	40	3.92
20	db/HUMAN/HOCOMOCOv11_core_HUMAN_mono_meme_format.meme	SP2_HUMAN.H11MO.0.A		GGSSVGGGGGCGGGGCCDGSGS	2.27e-5	1.70e-3	6.83e-1	75	60	60	1020	15.4	7	11.67	11	1.08
21	db/HUMAN/HOCOMOCOv11_core_HUMAN_mono_meme_format.meme	KLF5_HUMAN.H11MO.0.A		WGGGTGKGGCDGGG	6.73e-6	1.74e-3	7.00e-1	259	60	60	1020	2.95	21	35.00	121	11.86
22	db/HUMAN/HOCOMOCOv11_core_HUMAN_mono_meme_format.meme	FOXJ2_HUMAN.H11MO.0.C		TGTTTRTTTW	8.65e-6	1.81e-3	7.30e-1	210	60	60	1020	67.3	4	6.67	0	0.00
23	db/HUMAN/HOCOMOCOv11_core_HUMAN_mono_meme_format.meme	SALL4_HUMAN.H11MO.0.B		GSDGGGWGGG	4.48e-6	2.08e-3	8.35e-1	464	60	60	1020	19	10	16.67	23	2.25
24	db/HUMAN/HOCOMOCOv11_core_HUMAN_mono_meme_format.meme	TAF1_HUMAN.H11MO.0.A		RARRWGGCGGMGGMGR	1.54e-5	3.36e-3	1.35e0	219	60	60	1020	1.32	24	40.00	163	15.98
25	db/HUMAN/HOCOMOCOv11_core_HUMAN_mono_meme_format.meme	PATZ1_HUMAN.H11MO.0.C		GGGGMGGGGGMKGGRRVGGVRG	1.96e-5	4.41e-3	1.77e0	225	60	60	1020	3.94	18	30.00	98	9.61
26	db/HUMAN/HOCOMOCOv11_core_HUMAN_mono_meme_format.meme	KLF3_HUMAN.H11MO.0.B		GGRGVDGGGCGGGGCYGGG	4.77e-5	5.89e-3	2.37e0	124	60	60	1020	53.2	5	8.33	4	0.39
27	db/HUMAN/HOCOMOCOv11_core_HUMAN_mono_meme_format.meme	FOXM1_HUMAN.H11MO.0.A		TGTTTRCTYWKB	1.87e-5	7.36e-3	2.96e0	395	60	60	1020	1.18	35	58.33	315	30.88
28	db/HUMAN/HOCOMOCOv11_core_HUMAN_mono_meme_format.meme	FOXP1_HUMAN.H11MO.0.A		TBTGTTTMY	1.61e-5	8.39e-3	3.37e0	523	60	60	1020	1.24	40	66.67	392	38.43
29	db/HUMAN/HOCOMOCOv11_core_HUMAN_mono_meme_format.meme	ESR2_HUMAN.H11MO.0.A		RGGTCASCSTGMCCY	5.05e-5	1.10e-2	4.40e0	218	60	60	1020	14.9	7	11.67	13	1.27
30	db/HUMAN/HOCOMOCOv11_core_HUMAN_mono_meme_format.meme	KLF1_HUMAN.H11MO.0.A		DGGGYGKGGCYGGG	7.76e-5	1.11e-2	4.47e0	144	60	60	1020	21.2	6	10.00	9	0.88
31	db/HUMAN/HOCOMOCOv11_core_HUMAN_mono_meme_format.meme	FOXP2_HUMAN.H11MO.0.C		BTGTTTACH	4.61e-5	1.50e-2	6.02e0	327	60	60	1020	1.06	32	53.33	283	27.75
32	db/HUMAN/HOCOMOCOv11_core_HUMAN_mono_meme_format.meme	ETV5_HUMAN.H11MO.0.C		RRRSAGGAARDGRV	3.35e-5	1.63e-2	6.55e0	490	60	60	1020	3.53	23	38.33	159	15.59
33	db/HUMAN/HOCOMOCOv11_core_HUMAN_mono_meme_format.meme	CTCFL_HUMAN.H11MO.0.A		GCCDSYAGGGGGCGCYV	2.63e-4	1.64e-2	6.61e0	63	60	60	1020	15.9	5	8.33	7	0.69
34	db/HUMAN/HOCOMOCOv11_core_HUMAN_mono_meme_format.meme	ZFP82_HUMAN.H11MO.0.C		TTCCADTTCAYTAATTYTCTCTTC	1.13e-4	1.79e-2	7.19e0	160	60	60	1020	1.52	20	33.33	136	13.33
35	db/HUMAN/HOCOMOCOv11_core_HUMAN_mono_meme_format.meme	STAT1_HUMAN.H11MO.0.A		YCCVTTTCCHGGAAAWCHC	2.14e-4	2.20e-2	8.85e0	104	60	60	1020	2	12	20.00	57	5.59
36	db/HUMAN/HOCOMOCOv11_core_HUMAN_mono_meme_format.meme	STAT2_HUMAN.H11MO.0.A		RRGRAAAHGAAACTGAAAV	1.89e-4	2.34e-2	9.39e0	125	60	60	1020	14	7	11.67	17	1.67
# AME (Analysis of Motif Enrichment): Version 5.0.5 compiled on Jul 15 2019 at 00:31:14
# The format of this file is described at http://meme-suite.org//doc/ame-output-format.html.
# ame --verbose 1 --oc . --scoring avg --method fisher --hit-lo-fraction 0.25 --evalue-report-threshold 10.0 --control --shuffle-- --kmer 2 8.hour.genes.300bp.downstream.fasta db/HUMAN/HOCOMOCOv11_core_HUMAN_mono_meme_format.meme
