# Supplementary material for: A Multi-Layered Study on Harmonic Oscillations in Mammalian Genomics and Proteomics
Source: Int J Mol Sci. 2019 Sep 17;20(18):4585. doi: 10.3390/ijms20184585 (PMC6770795; doi:10.3390/ijms20184585)
Supplement: Supplementary file 1 [file ijms-20-04585-s001.zip › TableS3_12hour_upstream.csv]

rank	motif_DB	motif_ID	motif_alt_ID	consensus	p-value	adj_p-value	E-value	tests	FASTA_max	pos	neg	PWM_min	TP	%TP	FP	%FP
1	db/HUMAN/HOCOMOCOv11_core_HUMAN_mono_meme_format.meme	ZN770_HUMAN.H11MO.0.C		GGGAGGCYGAGGBRGGAGGATC	1.74e-130	8.14e-128	3.27e-125	469	261	261	1044	6.19	203	77.78	54	5.17
2	db/HUMAN/HOCOMOCOv11_core_HUMAN_mono_meme_format.meme	MAZ_HUMAN.H11MO.0.A		GGGGGAGGGGGDGRGRRRGRRG	2.23e-129	1.68e-126	6.75e-124	752	261	261	1044	9.37	224	85.82	101	9.67
3	db/HUMAN/HOCOMOCOv11_core_HUMAN_mono_meme_format.meme	VEZF1_HUMAN.H11MO.0.C		GGRRRRGRRGGAGGGGGRGRRR	1.16e-125	9.64e-123	3.87e-120	828	261	261	1044	9.93	221	84.67	101	9.67
4	db/HUMAN/HOCOMOCOv11_core_HUMAN_mono_meme_format.meme	PATZ1_HUMAN.H11MO.0.C		GGGGMGGGGGMKGGRRVGGVRG	2.22e-120	1.51e-117	6.08e-115	681	261	261	1044	5.57	217	83.14	102	9.77
5	db/HUMAN/HOCOMOCOv11_core_HUMAN_mono_meme_format.meme	EGR2_HUMAN.H11MO.0.A		GRGRRKGWGKGGGHGGRG	8.14e-118	5.47e-115	2.20e-112	672	261	261	1044	8.98	195	74.71	60	5.75
6	db/HUMAN/HOCOMOCOv11_core_HUMAN_mono_meme_format.meme	ZBT17_HUMAN.H11MO.0.A		SRRGGWGGGGGAGGGGMRR	1.25e-115	1.11e-112	4.47e-110	887	261	261	1044	7.02	206	78.93	86	8.24
7	db/HUMAN/HOCOMOCOv11_core_HUMAN_mono_meme_format.meme	SP3_HUMAN.H11MO.0.B		SGVVGGGGGCGGGGCBRGSS	3.92e-113	2.28e-110	9.17e-108	582	261	261	1044	9.3	181	69.35	44	4.21
8	db/HUMAN/HOCOMOCOv11_core_HUMAN_mono_meme_format.meme	ZN467_HUMAN.H11MO.0.C		GGGGAGGGGRRGGRGRRGGRRR	2.50e-107	1.37e-104	5.51e-102	547	261	261	1044	10.2	194	74.33	77	7.38
9	db/HUMAN/HOCOMOCOv11_core_HUMAN_mono_meme_format.meme	SP2_HUMAN.H11MO.0.A		GGSSVGGGGGCGGGGCCDGSGS	2.84e-103	1.17e-100	4.71e-98	412	261	261	1044	5.05	181	69.35	60	5.75
10	db/HUMAN/HOCOMOCOv11_core_HUMAN_mono_meme_format.meme	SP4_HUMAN.H11MO.0.A		SRGVARGRGGCGGRGCHDRR	2.30e-103	1.46e-100	5.88e-98	637	261	261	1044	3.85	205	78.54	110	10.54
11	db/HUMAN/HOCOMOCOv11_core_HUMAN_mono_meme_format.meme	KLF15_HUMAN.H11MO.0.A		RGGGMGGRGVDGGGGGRGG	6.50e-102	3.54e-99	1.42e-96	545	261	261	1044	4.16	211	80.84	129	12.36
12	db/HUMAN/HOCOMOCOv11_core_HUMAN_mono_meme_format.meme	EGR1_HUMAN.H11MO.0.A		VDRDGCGKGGGYGGRRR	5.37e-99	3.34e-96	1.34e-93	622	261	261	1044	3.35	197	75.48	101	9.67
13	db/HUMAN/HOCOMOCOv11_core_HUMAN_mono_meme_format.meme	WT1_HUMAN.H11MO.0.C		RGGVGGGGGAGGRGGVGGRG	7.35e-99	3.75e-96	1.51e-93	510	261	261	1044	1.53	236	90.42	221	21.17
14	db/HUMAN/HOCOMOCOv11_core_HUMAN_mono_meme_format.meme	ZN341_HUMAN.H11MO.0.C		GRGGRRRRGGRGRRGGAASAGC	9.47e-99	7.40e-96	2.98e-93	782	261	261	1044	7.27	195	74.71	97	9.29
15	db/HUMAN/HOCOMOCOv11_core_HUMAN_mono_meme_format.meme	KLF6_HUMAN.H11MO.0.A		GSRRGGGHGGGGMHGGGRV	1.01e-97	7.30e-95	2.93e-92	726	261	261	1044	6.6	185	70.88	78	7.47
16	db/HUMAN/HOCOMOCOv11_core_HUMAN_mono_meme_format.meme	KLF3_HUMAN.H11MO.0.B		GGRGVDGGGCGGGGCYGGG	1.54e-90	7.37e-88	2.96e-85	479	261	261	1044	4.34	181	69.35	85	8.14
17	db/HUMAN/HOCOMOCOv11_core_HUMAN_mono_meme_format.meme	IRF3_HUMAN.H11MO.0.B		RAAARGGAAAVDGAAASDGA	2.49e-90	1.90e-87	7.63e-85	763	261	261	1044	4.82	202	77.39	135	12.93
18	db/HUMAN/HOCOMOCOv11_core_HUMAN_mono_meme_format.meme	SP1_HUMAN.H11MO.0.A		VGGGGGCGGGGCCKGGGGGGGG	6.42e-87	1.19e-84	4.80e-82	186	261	261	1044	1.13	149	57.09	37	3.54
19	db/HUMAN/HOCOMOCOv11_core_HUMAN_mono_meme_format.meme	ZN281_HUMAN.H11MO.0.A		RGGWGGGGGAGGGGV	7.17e-82	3.76e-79	1.51e-76	524	261	261	1044	4.15	186	71.26	117	11.21
20	db/HUMAN/HOCOMOCOv11_core_HUMAN_mono_meme_format.meme	TAF1_HUMAN.H11MO.0.A		RARRWGGCGGMGGMGR	6.75e-78	4.27e-75	1.72e-72	632	261	261	1044	1.86	199	76.25	163	15.61
21	db/HUMAN/HOCOMOCOv11_core_HUMAN_mono_meme_format.meme	KLF9_HUMAN.H11MO.0.C		GRRGKGGGCGTGGCC	1.92e-77	5.50e-75	2.21e-72	287	261	261	1044	1.33	168	64.37	88	8.43
22	db/HUMAN/HOCOMOCOv11_core_HUMAN_mono_meme_format.meme	ZN263_HUMAN.H11MO.0.A		GGGAGGAGGRRGRGGRGGRR	3.84e-75	2.24e-72	9.00e-70	583	261	261	1044	3.66	188	72.03	141	13.51
23	db/HUMAN/HOCOMOCOv11_core_HUMAN_mono_meme_format.meme	KLF1_HUMAN.H11MO.0.A		DGGGYGKGGCYGGG	1.14e-74	5.32e-72	2.14e-69	468	261	261	1044	2.41	182	69.73	127	12.16
24	db/HUMAN/HOCOMOCOv11_core_HUMAN_mono_meme_format.meme	E2F7_HUMAN.H11MO.0.B		GDGGCGGGAARDR	2.26e-74	1.54e-71	6.20e-69	683	261	261	1044	1.78	211	80.84	213	20.40
25	db/HUMAN/HOCOMOCOv11_core_HUMAN_mono_meme_format.meme	ZSC22_HUMAN.H11MO.0.C		RGKCWGAGGGMGGAGG	9.08e-72	4.61e-69	1.85e-66	507	261	261	1044	1.13	221	84.67	260	24.90
26	db/HUMAN/HOCOMOCOv11_core_HUMAN_mono_meme_format.meme	PRDM6_HUMAN.H11MO.0.C		RRRARGAAAAAAA	5.90e-70	6.39e-67	2.57e-64	1083	261	261	1044	4.13	185	70.88	149	14.27
27	db/HUMAN/HOCOMOCOv11_core_HUMAN_mono_meme_format.meme	BC11A_HUMAN.H11MO.0.A		RAAAGAGGAAGTGARAV	5.44e-69	5.78e-66	2.32e-63	1062	261	261	1044	2.91	206	78.93	216	20.69
28	db/HUMAN/HOCOMOCOv11_core_HUMAN_mono_meme_format.meme	ETS2_HUMAN.H11MO.0.B		RDVRGGAARVRRR	5.85e-69	7.05e-66	2.84e-63	1206	261	261	1044	3.97	143	54.79	60	5.75
29	db/HUMAN/HOCOMOCOv11_core_HUMAN_mono_meme_format.meme	FOXJ3_HUMAN.H11MO.0.A		TTGTTTATKKTTW	1.30e-65	4.88e-63	1.96e-60	377	261	261	1044	1.18	187	71.65	169	16.19
30	db/HUMAN/HOCOMOCOv11_core_HUMAN_mono_meme_format.meme	FOXJ2_HUMAN.H11MO.0.C		TGTTTRTTTW	2.26e-64	1.38e-61	5.54e-59	609	261	261	1044	2.64	162	62.07	109	10.44
31	db/HUMAN/HOCOMOCOv11_core_HUMAN_mono_meme_format.meme	STAT2_HUMAN.H11MO.0.A		RRGRAAAHGAAACTGAAAV	5.20e-64	2.56e-61	1.03e-58	492	261	261	1044	1.04	216	82.76	273	26.15
32	db/HUMAN/HOCOMOCOv11_core_HUMAN_mono_meme_format.meme	IRF1_HUMAN.H11MO.0.A		RAAANWGAAASTGAAASYRR	5.75e-64	2.59e-61	1.04e-58	451	261	261	1044	1.01	208	79.69	243	23.28
33	db/HUMAN/HOCOMOCOv11_core_HUMAN_mono_meme_format.meme	KLF5_HUMAN.H11MO.0.A		WGGGTGKGGCDGGG	1.71e-63	1.22e-60	4.88e-58	710	261	261	1044	3.44	183	70.11	165	15.80
34	db/HUMAN/HOCOMOCOv11_core_HUMAN_mono_meme_format.meme	KLF4_HUMAN.H11MO.0.A		WGGGYGKGGC	2.96e-62	1.46e-59	5.85e-57	492	261	261	1044	1.71	187	71.65	181	17.34
35	db/HUMAN/HOCOMOCOv11_core_HUMAN_mono_meme_format.meme	SRY_HUMAN.H11MO.0.B		YWTTGTTTH	1.23e-57	1.10e-54	4.41e-52	888	261	261	1044	2.17	144	55.17	89	8.52
36	db/HUMAN/HOCOMOCOv11_core_HUMAN_mono_meme_format.meme	ETV5_HUMAN.H11MO.0.C		RRRSAGGAARDGRV	1.00e-56	1.16e-53	4.65e-51	1154	261	261	1044	2.55	218	83.52	315	30.17
37	db/HUMAN/HOCOMOCOv11_core_HUMAN_mono_meme_format.meme	KLF12_HUMAN.H11MO.0.C		VGGGGCGGGGC	4.24e-56	1.60e-53	6.45e-51	378	261	261	1044	3.75	130	49.81	66	6.32
38	db/HUMAN/HOCOMOCOv11_core_HUMAN_mono_meme_format.meme	SALL4_HUMAN.H11MO.0.B		GSDGGGWGGG	2.73e-56	2.84e-53	1.14e-50	1040	261	261	1044	4.44	164	62.84	139	13.31
39	db/HUMAN/HOCOMOCOv11_core_HUMAN_mono_meme_format.meme	TFDP1_HUMAN.H11MO.0.C		RRRRGGCGGGAARN	2.29e-55	1.19e-52	4.77e-50	518	261	261	1044	2.34	148	56.70	104	9.96
40	db/HUMAN/HOCOMOCOv11_core_HUMAN_mono_meme_format.meme	E2F6_HUMAN.H11MO.0.A		DGGGCGGGARRVR	5.85e-55	3.98e-52	1.60e-49	681	261	261	1044	1.51	214	81.99	307	29.41
41	db/HUMAN/HOCOMOCOv11_core_HUMAN_mono_meme_format.meme	FLI1_HUMAN.H11MO.0.A		SRRGGMAGGAAGGRRRGR	3.44e-54	2.67e-51	1.07e-48	778	261	261	1044	3.57	188	72.03	216	20.69
42	db/HUMAN/HOCOMOCOv11_core_HUMAN_mono_meme_format.meme	NFAC1_HUMAN.H11MO.0.B		AWGGAAARWVWGAMW	3.57e-53	3.95e-50	1.59e-47	1106	261	261	1044	2.55	193	73.95	237	22.70
43	db/HUMAN/HOCOMOCOv11_core_HUMAN_mono_meme_format.meme	E2F4_HUMAN.H11MO.0.A		SRGGGCGGGAARD	4.74e-52	1.75e-49	7.03e-47	369	261	261	1044	1.78	147	56.32	112	10.73
44	db/HUMAN/HOCOMOCOv11_core_HUMAN_mono_meme_format.meme	ANDR_HUMAN.H11MO.0.A		TGTTCTTKKYTGTTTRYW	5.06e-52	3.06e-49	1.23e-46	604	261	261	1044	1.98	180	68.97	200	19.16
45	db/HUMAN/HOCOMOCOv11_core_HUMAN_mono_meme_format.meme	ZN394_HUMAN.H11MO.0.C		NRARWRGAAWNGAMWGRAAK	1.55e-51	1.57e-48	6.32e-46	1014	261	261	1044	2.21	192	73.56	241	23.08
46	db/HUMAN/HOCOMOCOv11_core_HUMAN_mono_meme_format.meme	TBX21_HUMAN.H11MO.0.A		GDGDRGGTGTGRV	2.00e-50	2.10e-47	8.43e-45	1049	261	261	1044	2.22	149	57.09	122	11.69
47	db/HUMAN/HOCOMOCOv11_core_HUMAN_mono_meme_format.meme	FOXP1_HUMAN.H11MO.0.A		TBTGTTTMY	5.03e-50	4.63e-47	1.86e-44	920	261	261	1044	1.71	199	76.25	273	26.15
48	db/HUMAN/HOCOMOCOv11_core_HUMAN_mono_meme_format.meme	E2F1_HUMAN.H11MO.0.A		RRNKGGCGGGAARR	2.88e-45	1.12e-42	4.52e-40	390	261	261	1044	1.15	165	63.22	184	17.62
49	db/HUMAN/HOCOMOCOv11_core_HUMAN_mono_meme_format.meme	SRBP2_HUMAN.H11MO.0.B		VSGTGGGGWGABG	3.08e-42	2.72e-39	1.09e-36	882	261	261	1044	1.83	190	72.80	280	26.82
50	db/HUMAN/HOCOMOCOv11_core_HUMAN_mono_meme_format.meme	ZN121_HUMAN.H11MO.0.C		CTGGGCAACABAGYRAGACC	1.41e-40	2.31e-38	9.27e-36	163	261	261	1044	1.11	103	39.46	57	5.46
51	db/HUMAN/HOCOMOCOv11_core_HUMAN_mono_meme_format.meme	RXRA_HUMAN.H11MO.0.A		VRGDVRGNVARAGGTCARRG	6.73e-41	6.83e-38	2.74e-35	1014	261	261	1044	3.97	149	57.09	158	15.13
52	db/HUMAN/HOCOMOCOv11_core_HUMAN_mono_meme_format.meme	ERG_HUMAN.H11MO.0.A		RRRSAGGAAGYGG	4.24e-39	3.32e-36	1.33e-33	782	261	261	1044	2.22	181	69.35	265	25.38
53	db/HUMAN/HOCOMOCOv11_core_HUMAN_mono_meme_format.meme	NRF1_HUMAN.H11MO.0.A		CWSTGCGCATGCGCRDS	4.16e-37	3.91e-35	1.57e-32	94	261	261	1044	1.2	73	27.97	20	1.92
54	db/HUMAN/HOCOMOCOv11_core_HUMAN_mono_meme_format.meme	THAP1_HUMAN.H11MO.0.C		SGCCGCCATSTYGGSYBCGGGC	4.20e-36	1.50e-33	6.01e-31	356	261	261	1044	1.03	156	59.77	200	19.16
55	db/HUMAN/HOCOMOCOv11_core_HUMAN_mono_meme_format.meme	MXI1_HUMAN.H11MO.0.A		VCACGTGGSNGSBGS	1.64e-35	5.79e-33	2.33e-30	352	261	261	1044	1.01	154	59.00	197	18.87
56	db/HUMAN/HOCOMOCOv11_core_HUMAN_mono_meme_format.meme	ETV4_HUMAN.H11MO.0.B		VRCAGGAARBR	1.07e-34	1.22e-31	4.91e-29	1142	261	261	1044	2.63	163	62.45	229	21.93
57	db/HUMAN/HOCOMOCOv11_core_HUMAN_mono_meme_format.meme	ZN143_HUMAN.H11MO.0.A		DGCMTKCTGGGARWTGTAGTYY	3.58e-33	6.78e-31	2.72e-28	189	261	261	1044	1.99	91	34.87	56	5.36
58	db/HUMAN/HOCOMOCOv11_core_HUMAN_mono_meme_format.meme	ZFP82_HUMAN.H11MO.0.C		TTCCADTTCAYTAATTYTCTCTTC	3.87e-33	1.90e-30	7.63e-28	491	261	261	1044	1.04	183	70.11	307	29.41
59	db/HUMAN/HOCOMOCOv11_core_HUMAN_mono_meme_format.meme	FOXK1_HUMAN.H11MO.0.A		TGTTTMCHTT	2.25e-33	2.10e-30	8.44e-28	934	261	261	1044	1.41	198	75.86	364	34.87
60	db/HUMAN/HOCOMOCOv11_core_HUMAN_mono_meme_format.meme	E2F3_HUMAN.H11MO.0.A		DDGGCGGGAAA	4.28e-33	3.57e-30	1.43e-27	834	261	261	1044	1.25	218	83.52	455	43.58
61	db/HUMAN/HOCOMOCOv11_core_HUMAN_mono_meme_format.meme	RARA_HUMAN.H11MO.0.A		GGRRGRTSMRRAGKTCAAGG	9.25e-33	6.08e-30	2.44e-27	657	261	261	1044	1.7	181	69.35	302	28.93
62	db/HUMAN/HOCOMOCOv11_core_HUMAN_mono_meme_format.meme	FEV_HUMAN.H11MO.0.B		GCVGGAAGYG	3.11e-32	2.89e-29	1.16e-26	931	261	261	1044	1.44	179	68.58	298	28.54
63	db/HUMAN/HOCOMOCOv11_core_HUMAN_mono_meme_format.meme	Z354A_HUMAN.H11MO.0.C		RTTTARWYCATTTACATTTAATGT	1.46e-31	5.58e-29	2.24e-26	382	261	261	1044	1.05	155	59.39	221	21.17
64	db/HUMAN/HOCOMOCOv11_core_HUMAN_mono_meme_format.meme	ZNF76_HUMAN.H11MO.0.C		RRKGCMTKCTGGGARWTGTAGT	3.82e-31	1.20e-28	4.84e-26	315	261	261	1044	1.36	127	48.66	143	13.70
65	db/HUMAN/HOCOMOCOv11_core_HUMAN_mono_meme_format.meme	ZIC1_HUMAN.H11MO.0.B		KGGGWGGTS	8.97e-31	9.02e-28	3.62e-25	1005	261	261	1044	3.38	97	37.16	75	7.18
66	db/HUMAN/HOCOMOCOv11_core_HUMAN_mono_meme_format.meme	IRF2_HUMAN.H11MO.0.A		RAAAVHGAAAGTGAAASTRV	1.11e-29	3.21e-27	1.29e-24	289	261	261	1044	1.02	130	49.81	158	15.13
67	db/HUMAN/HOCOMOCOv11_core_HUMAN_mono_meme_format.meme	SMAD3_HUMAN.H11MO.0.B		SYCTSHCWSCWS	7.15e-30	8.60e-27	3.46e-24	1203	261	261	1044	3.3	122	46.74	136	13.03
68	db/HUMAN/HOCOMOCOv11_core_HUMAN_mono_meme_format.meme	COT1_HUMAN.H11MO.0.C		GRGGKSARAGGTCAGGG	1.42e-29	1.16e-26	4.66e-24	818	261	261	1044	3.67	132	50.57	164	15.71
69	db/HUMAN/HOCOMOCOv11_core_HUMAN_mono_meme_format.meme	ELF5_HUMAN.H11MO.0.A		VGRASSAGGAAGTRV	4.27e-29	2.82e-26	1.13e-23	659	261	261	1044	1.25	192	73.56	369	35.34
70	db/HUMAN/HOCOMOCOv11_core_HUMAN_mono_meme_format.meme	SOX4_HUMAN.H11MO.0.B		BYCTTTGTYYYB	1.46e-28	1.46e-25	5.89e-23	1006	261	261	1044	1.46	229	87.74	546	52.30
71	db/HUMAN/HOCOMOCOv11_core_HUMAN_mono_meme_format.meme	FOXO4_HUMAN.H11MO.0.C		TTGTTTAYK	2.70e-28	1.98e-25	7.97e-23	734	261	261	1044	3.31	83	31.80	56	5.36
72	db/HUMAN/HOCOMOCOv11_core_HUMAN_mono_meme_format.meme	ZN554_HUMAN.H11MO.0.C		GCWGAGYCANGTRGDKKRCT	2.97e-27	1.85e-24	7.44e-22	623	261	261	1044	1.53	164	62.84	277	26.53
73	db/HUMAN/HOCOMOCOv11_core_HUMAN_mono_meme_format.meme	LEF1_HUMAN.H11MO.0.A		BCCTTTSWWNTBYH	5.93e-27	7.45e-24	3.00e-21	1257	261	261	1044	2.34	164	62.84	279	26.72
74	db/HUMAN/HOCOMOCOv11_core_HUMAN_mono_meme_format.meme	SOX2_HUMAN.H11MO.0.A		BBCCTTTGTYYYB	9.49e-27	9.81e-24	3.94e-21	1034	261	261	1044	2.1	188	72.03	370	35.44
75	db/HUMAN/HOCOMOCOv11_core_HUMAN_mono_meme_format.meme	LYL1_HUMAN.H11MO.0.A		CCAKCTGYTYYCTB	1.67e-26	1.94e-23	7.79e-21	1161	261	261	1044	1.84	191	73.18	384	36.78
76	db/HUMAN/HOCOMOCOv11_core_HUMAN_mono_meme_format.meme	RUNX2_HUMAN.H11MO.0.A		KGKYTGTGGTTTKK	4.33e-26	3.36e-23	1.35e-20	775	261	261	1044	1.43	189	72.41	379	36.30
77	db/HUMAN/HOCOMOCOv11_core_HUMAN_mono_meme_format.meme	GABPA_HUMAN.H11MO.0.A		GVVRCCGGAAGTGV	1.94e-25	5.31e-23	2.13e-20	274	261	261	1044	1.05	119	45.59	150	14.37
78	db/HUMAN/HOCOMOCOv11_core_HUMAN_mono_meme_format.meme	ZFP28_HUMAN.H11MO.0.C		TTCTATTTCTTCTTGWGTCA	4.92e-25	1.14e-22	4.59e-20	232	261	261	1044	1.07	107	41.00	121	11.59
79	db/HUMAN/HOCOMOCOv11_core_HUMAN_mono_meme_format.meme	ETS1_HUMAN.H11MO.0.A		RRRCMGGAAGTGG	3.77e-25	2.07e-22	8.33e-20	550	261	261	1044	1.34	159	60.92	274	26.25
80	db/HUMAN/HOCOMOCOv11_core_HUMAN_mono_meme_format.meme	ELF2_HUMAN.H11MO.0.C		RAVCCGGAAGTGR	3.75e-24	1.57e-21	6.29e-19	417	261	261	1044	1.08	148	56.70	244	23.37
81	db/HUMAN/HOCOMOCOv11_core_HUMAN_mono_meme_format.meme	NR6A1_HUMAN.H11MO.0.B		AAGKTCAAGKTCA	6.50e-24	1.88e-21	7.57e-19	290	261	261	1044	4.16	78	29.89	61	5.84
82	db/HUMAN/HOCOMOCOv11_core_HUMAN_mono_meme_format.meme	ESR2_HUMAN.H11MO.0.A		RGGTCASCSTGMCCY	4.12e-24	2.40e-21	9.66e-19	583	261	261	1044	1.24	172	65.90	328	31.42
83	db/HUMAN/HOCOMOCOv11_core_HUMAN_mono_meme_format.meme	CTCFL_HUMAN.H11MO.0.A		GCCDSYAGGGGGCGCYV	4.65e-23	1.24e-20	4.97e-18	266	261	261	1044	1.09	112	42.91	144	13.79
84	db/HUMAN/HOCOMOCOv11_core_HUMAN_mono_meme_format.meme	Z324A_HUMAN.H11MO.0.C		KVTCAAACCATCCTTKSCTKSCW	4.79e-23	3.26e-20	1.31e-17	680	261	261	1044	1.24	188	72.03	399	38.22
85	db/HUMAN/HOCOMOCOv11_core_HUMAN_mono_meme_format.meme	PRDM1_HUMAN.H11MO.0.A		RAAAGTGAAAGTGR	1.48e-22	9.80e-20	3.94e-17	663	261	261	1044	1.35	178	68.20	363	34.77
86	db/HUMAN/HOCOMOCOv11_core_HUMAN_mono_meme_format.meme	SPI1_HUMAN.H11MO.0.A		RRAAAGAGGAAGTGRVD	6.61e-22	3.15e-19	1.27e-16	476	261	261	1044	1.14	156	59.77	287	27.49
87	db/HUMAN/HOCOMOCOv11_core_HUMAN_mono_meme_format.meme	OSR2_HUMAN.H11MO.0.C		GBYSCWGCTNCTGYDG	4.36e-22	3.47e-19	1.39e-16	796	261	261	1044	1.43	188	72.03	407	38.98
88	db/HUMAN/HOCOMOCOv11_core_HUMAN_mono_meme_format.meme	MAX_HUMAN.H11MO.0.A		VRGCACGTGG	2.11e-21	6.27e-19	2.52e-16	297	261	261	1044	1.02	119	45.59	173	16.57
89	db/HUMAN/HOCOMOCOv11_core_HUMAN_mono_meme_format.meme	FOXO1_HUMAN.H11MO.0.A		KBBYTGTTTHCN	1.34e-21	1.45e-18	5.83e-16	1079	261	261	1044	1.32	222	85.06	568	54.41
90	db/HUMAN/HOCOMOCOv11_core_HUMAN_mono_meme_format.meme	ZBT14_HUMAN.H11MO.0.C		GGAGCGCGC	2.69e-20	2.91e-18	1.17e-15	108	261	261	1044	1	63	24.14	45	4.31
91	db/HUMAN/HOCOMOCOv11_core_HUMAN_mono_meme_format.meme	NR5A2_HUMAN.H11MO.0.B		KBYCAAGGYCA	1.07e-20	7.56e-18	3.04e-15	706	261	261	1044	9.5	68	26.05	53	5.08
92	db/HUMAN/HOCOMOCOv11_core_HUMAN_mono_meme_format.meme	IRF8_HUMAN.H11MO.0.B		RAAARRGGAASTGAAASTDR	2.05e-20	8.24e-18	3.31e-15	402	261	261	1044	1.41	124	47.51	194	18.58
93	db/HUMAN/HOCOMOCOv11_core_HUMAN_mono_meme_format.meme	FOXM1_HUMAN.H11MO.0.A		TGTTTRCTYWKB	1.14e-20	9.50e-18	3.82e-15	836	261	261	1044	1.16	204	78.16	489	46.84
94	db/HUMAN/HOCOMOCOv11_core_HUMAN_mono_meme_format.meme	STF1_HUMAN.H11MO.0.B		SYYCAAGGYCA	1.07e-20	1.02e-17	4.09e-15	949	261	261	1044	8.31	68	26.05	53	5.08
95	db/HUMAN/HOCOMOCOv11_core_HUMAN_mono_meme_format.meme	NFKB1_HUMAN.H11MO.0.A		AGGGAAAK	2.36e-20	2.87e-17	1.15e-14	1215	261	261	1044	2.34	152	58.24	285	27.30
96	db/HUMAN/HOCOMOCOv11_core_HUMAN_mono_meme_format.meme	MYC_HUMAN.H11MO.0.A		RCCACGTGCTB	1.40e-19	4.13e-17	1.66e-14	294	261	261	1044	1.02	115	44.06	173	16.57
97	db/HUMAN/HOCOMOCOv11_core_HUMAN_mono_meme_format.meme	ETV2_HUMAN.H11MO.0.B		RRARRCAGGAARYRGS	9.56e-20	4.75e-17	1.91e-14	497	261	261	1044	1.01	164	62.84	333	31.90
98	db/HUMAN/HOCOMOCOv11_core_HUMAN_mono_meme_format.meme	CLOCK_HUMAN.H11MO.0.C		CWGHCACGTGMVVM	2.18e-19	1.25e-16	5.03e-14	575	261	261	1044	1.41	102	39.08	138	13.22
99	db/HUMAN/HOCOMOCOv11_core_HUMAN_mono_meme_format.meme	TBX3_HUMAN.H11MO.0.C		DRAGGTGBSAR	1.25e-19	1.38e-16	5.56e-14	1104	261	261	1044	1.76	190	72.80	437	41.86
100	db/HUMAN/HOCOMOCOv11_core_HUMAN_mono_meme_format.meme	FOXA1_HUMAN.H11MO.0.A		TGTTTACWYWGB	3.95e-19	2.03e-16	8.15e-14	513	261	261	1044	1.14	156	59.77	309	29.60
101	db/HUMAN/HOCOMOCOv11_core_HUMAN_mono_meme_format.meme	PAX5_HUMAN.H11MO.0.A		SCSKGGGCARCVRAGCGWGAC	1.63e-18	3.85e-16	1.55e-13	237	261	261	1044	1.16	94	36.02	122	11.69
102	db/HUMAN/HOCOMOCOv11_core_HUMAN_mono_meme_format.meme	GATA3_HUMAN.H11MO.0.A		RVAGATAAVAD	1.53e-18	1.23e-15	4.94e-13	803	261	261	1044	1.07	211	80.84	542	51.92
103	db/HUMAN/HOCOMOCOv11_core_HUMAN_mono_meme_format.meme	IRF4_HUMAN.H11MO.0.A		RAAWGRGGAASTGAAASY	3.51e-18	1.54e-15	6.21e-13	440	261	261	1044	1.1	142	54.41	268	25.67
104	db/HUMAN/HOCOMOCOv11_core_HUMAN_mono_meme_format.meme	PTF1A_HUMAN.H11MO.0.B		SCAGCTGBYBBYBYYCHC	1.53e-17	1.09e-14	4.36e-12	711	261	261	1044	1.5	173	66.28	387	37.07
105	db/HUMAN/HOCOMOCOv11_core_HUMAN_mono_meme_format.meme	ELK1_HUMAN.H11MO.0.B		RCCGGAAGTGV	4.93e-17	1.23e-14	4.94e-12	249	261	261	1044	1.44	82	31.42	100	9.58
106	db/HUMAN/HOCOMOCOv11_core_HUMAN_mono_meme_format.meme	ELF1_HUMAN.H11MO.0.A		VRACCCGGAAGTGS	5.49e-17	2.06e-14	8.28e-12	375	261	261	1044	1.44	109	41.76	173	16.57
107	db/HUMAN/HOCOMOCOv11_core_HUMAN_mono_meme_format.meme	ETV1_HUMAN.H11MO.0.A		SRCCGGAAGYG	3.22e-16	1.23e-13	4.93e-11	381	261	261	1044	1.19	120	45.98	212	20.31
108	db/HUMAN/HOCOMOCOv11_core_HUMAN_mono_meme_format.meme	ASCL1_HUMAN.H11MO.0.A		CHVCASCTGCYBYY	2.31e-16	1.52e-13	6.13e-11	659	261	261	1044	5.15	88	33.72	119	11.40
109	db/HUMAN/HOCOMOCOv11_core_HUMAN_mono_meme_format.meme	ESR1_HUMAN.H11MO.0.A		AGGTCASMSTGACCY	3.35e-16	1.66e-13	6.66e-11	494	261	261	1044	1.09	150	57.47	313	29.98
110	db/HUMAN/HOCOMOCOv11_core_HUMAN_mono_meme_format.meme	NKX25_HUMAN.H11MO.0.B		KKRAGWGS	2.48e-16	2.98e-13	1.20e-10	1203	261	261	1044	1.99	86	32.95	114	10.92
111	db/HUMAN/HOCOMOCOv11_core_HUMAN_mono_meme_format.meme	ZN418_HUMAN.H11MO.0.C		TGCTTYTRGCYTCTKVY	8.58e-16	5.54e-13	2.23e-10	645	261	261	1044	1.13	175	67.05	412	39.46
112	db/HUMAN/HOCOMOCOv11_core_HUMAN_mono_meme_format.meme	ZN449_HUMAN.H11MO.0.C		TGGTTGGGCTB	1.26e-15	8.98e-13	3.61e-10	714	261	261	1044	1.06	195	74.71	498	47.70
113	db/HUMAN/HOCOMOCOv11_core_HUMAN_mono_meme_format.meme	MYOD1_HUMAN.H11MO.0.A		VCAGCTGYYBCYGBC	6.41e-15	3.44e-12	1.38e-9	536	261	261	1044	12.4	48	18.39	36	3.45
114	db/HUMAN/HOCOMOCOv11_core_HUMAN_mono_meme_format.meme	CTCF_HUMAN.H11MO.0.A		YGGCCACCAGRKGGCRSYV	2.08e-14	4.17e-12	1.68e-9	201	261	261	1044	1.03	83	31.80	118	11.30
115	db/HUMAN/HOCOMOCOv11_core_HUMAN_mono_meme_format.meme	ELF3_HUMAN.H11MO.0.A		RAABVAGGAAGTRR	9.19e-15	5.24e-12	2.11e-9	570	261	261	1044	1.05	165	63.22	383	36.69
116	db/HUMAN/HOCOMOCOv11_core_HUMAN_mono_meme_format.meme	ELK4_HUMAN.H11MO.0.A		SVCCGGAAGTGV	3.02e-14	7.49e-12	3.01e-9	248	261	261	1044	1.43	78	29.89	106	10.15
117	db/HUMAN/HOCOMOCOv11_core_HUMAN_mono_meme_format.meme	IRF7_HUMAN.H11MO.0.C		GAAASYGAAA	1.65e-14	1.34e-11	5.37e-9	812	261	261	1044	1.91	120	45.98	226	21.65
118	db/HUMAN/HOCOMOCOv11_core_HUMAN_mono_meme_format.meme	SMAD2_HUMAN.H11MO.0.A		TGTCTGNCWCCT	5.24e-14	4.68e-11	1.88e-8	893	261	261	1044	1.61	164	62.84	387	37.07
119	db/HUMAN/HOCOMOCOv11_core_HUMAN_mono_meme_format.meme	MEF2A_HUMAN.H11MO.0.A		DKCTATTTTTRGM	1.12e-13	5.21e-11	2.09e-8	467	261	261	1044	1.04	143	54.79	312	29.89
120	db/HUMAN/HOCOMOCOv11_core_HUMAN_mono_meme_format.meme	PPARG_HUMAN.H11MO.0.A		MWSTRGGKSARAGGKCA	9.27e-14	7.55e-11	3.03e-8	814	261	261	1044	1.37	180	68.97	454	43.49
121	db/HUMAN/HOCOMOCOv11_core_HUMAN_mono_meme_format.meme	MYCN_HUMAN.H11MO.0.A		RGCCACGTGSDS	6.69e-13	1.32e-10	5.29e-8	197	261	261	1044	1.09	72	27.59	99	9.48
122	db/HUMAN/HOCOMOCOv11_core_HUMAN_mono_meme_format.meme	NR1D1_HUMAN.H11MO.0.B		RRRNMASTGGGTCAGDRDR	4.41e-13	4.38e-10	1.76e-7	992	261	261	1044	1.49	192	73.56	513	49.14
123	db/HUMAN/HOCOMOCOv11_core_HUMAN_mono_meme_format.meme	ZN350_HUMAN.H11MO.0.C		CAGYYYTTTTATDWCCHR	4.64e-13	4.54e-10	1.82e-7	978	261	261	1044	1.14	224	85.82	666	63.79
124	db/HUMAN/HOCOMOCOv11_core_HUMAN_mono_meme_format.meme	MEF2B_HUMAN.H11MO.0.A		DKKKCTATTTTTRG	8.32e-13	5.13e-10	2.06e-7	617	261	261	1044	1.15	157	60.15	373	35.73
125	db/HUMAN/HOCOMOCOv11_core_HUMAN_mono_meme_format.meme	SPIB_HUMAN.H11MO.0.A		RRAAAGAGGAAGTGARA	1.47e-12	5.21e-10	2.09e-7	354	261	261	1044	1.21	109	41.76	208	19.92
126	db/HUMAN/HOCOMOCOv11_core_HUMAN_mono_meme_format.meme	IKZF1_HUMAN.H11MO.0.C		BTGGGARR	6.87e-13	8.22e-10	3.30e-7	1196	261	261	1044	1.32	246	94.25	796	76.25
127	db/HUMAN/HOCOMOCOv11_core_HUMAN_mono_meme_format.meme	NR1H4_HUMAN.H11MO.0.B		RRGGKCAVTGRCCBSGVGG	4.36e-12	2.03e-9	8.18e-7	467	261	261	1044	1.02	142	54.41	325	31.13
128	db/HUMAN/HOCOMOCOv11_core_HUMAN_mono_meme_format.meme	RFX1_HUMAN.H11MO.0.B		SSSSCBGTTGCCAKGGVRACSS	2.02e-11	4.19e-9	1.68e-6	207	261	261	1044	1.04	79	30.27	128	12.26
129	db/HUMAN/HOCOMOCOv11_core_HUMAN_mono_meme_format.meme	MZF1_HUMAN.H11MO.0.B		RRDRGGGAWTKRR	6.08e-12	6.12e-9	2.46e-6	1007	261	261	1044	4.74	48	18.39	48	4.60
130	db/HUMAN/HOCOMOCOv11_core_HUMAN_mono_meme_format.meme	THA11_HUMAN.H11MO.0.B		KGCMTBCTGGGARTTGTAGTYY	1.19e-10	1.19e-8	4.79e-6	100	261	261	1044	31.6	18	6.90	3	0.29
131	db/HUMAN/HOCOMOCOv11_core_HUMAN_mono_meme_format.meme	ZBTB6_HUMAN.H11MO.0.C		GGWGMTGGAGCCD	7.88e-11	4.36e-8	1.75e-5	553	261	261	1044	1.6	122	46.74	268	25.67
132	db/HUMAN/HOCOMOCOv11_core_HUMAN_mono_meme_format.meme	SUH_HUMAN.H11MO.0.A		VSYSTGGGAAV	5.12e-11	4.65e-8	1.87e-5	908	261	261	1044	1.84	134	51.34	308	29.50
133	db/HUMAN/HOCOMOCOv11_core_HUMAN_mono_meme_format.meme	MBD2_HUMAN.H11MO.0.B		SSGKCCGGMGR	3.46e-10	7.64e-8	3.07e-5	221	261	261	1044	1.09	78	29.89	135	12.93
134	db/HUMAN/HOCOMOCOv11_core_HUMAN_mono_meme_format.meme	ZN322_HUMAN.H11MO.0.B		GWGCCTGSTACWSWGCCTGR	3.32e-10	1.07e-7	4.29e-5	321	261	261	1044	1.22	96	36.78	189	18.10
135	db/HUMAN/HOCOMOCOv11_core_HUMAN_mono_meme_format.meme	ZN320_HUMAN.H11MO.0.C		GKGGGDCCMGGGGGCCWRTG	4.90e-10	1.58e-7	6.36e-5	323	261	261	1044	1.09	103	39.46	213	20.40
136	db/HUMAN/HOCOMOCOv11_core_HUMAN_mono_meme_format.meme	ZN335_HUMAN.H11MO.0.A		RGCTGYCYNBVSCKMTGCCTGW	4.80e-10	1.73e-7	6.95e-5	360	261	261	1044	1.53	91	34.87	175	16.76
137	db/HUMAN/HOCOMOCOv11_core_HUMAN_mono_meme_format.meme	OLIG2_HUMAN.H11MO.0.B		CCAKCTGYTYYYYWBCHB	2.47e-10	2.23e-7	8.96e-5	904	261	261	1044	1.55	171	65.52	458	43.87
138	db/HUMAN/HOCOMOCOv11_core_HUMAN_mono_meme_format.meme	EHF_HUMAN.H11MO.0.B		VWACSAGGAAGTDVS	8.02e-10	3.68e-7	1.48e-4	459	261	261	1044	1.02	134	51.34	322	30.84
139	db/HUMAN/HOCOMOCOv11_core_HUMAN_mono_meme_format.meme	MEF2C_HUMAN.H11MO.0.A		DKCTATTTTTRGM	8.39e-10	3.83e-7	1.54e-4	457	261	261	1044	1.02	132	50.57	315	30.17
140	db/HUMAN/HOCOMOCOv11_core_HUMAN_mono_meme_format.meme	ZEB1_HUMAN.H11MO.0.A		BVCAGGTGWG	6.12e-10	5.50e-7	2.21e-4	898	261	261	1044	2.69	79	30.27	140	13.41
141	db/HUMAN/HOCOMOCOv11_core_HUMAN_mono_meme_format.meme	STAT3_HUMAN.H11MO.0.A		SAYTTCCMRGAA	1.65e-9	9.80e-7	3.94e-4	594	261	261	1044	1.41	124	47.51	290	27.78
142	db/HUMAN/HOCOMOCOv11_core_HUMAN_mono_meme_format.meme	ZN816_HUMAN.H11MO.0.C		AAARAAGGGGGACATGYWGGG	3.23e-9	1.12e-6	4.50e-4	347	261	261	1044	1.06	107	41.00	235	22.51
143	db/HUMAN/HOCOMOCOv11_core_HUMAN_mono_meme_format.meme	PEBB_HUMAN.H11MO.0.C		TYTGTGGTYWB	1.88e-9	1.38e-6	5.55e-4	736	261	261	1044	1	189	72.41	546	52.30
144	db/HUMAN/HOCOMOCOv11_core_HUMAN_mono_meme_format.meme	NFYB_HUMAN.H11MO.0.A		YRRCCAATSAGMR	3.63e-9	1.50e-6	6.03e-4	413	261	261	1044	4.88	46	17.62	58	5.56
145	db/HUMAN/HOCOMOCOv11_core_HUMAN_mono_meme_format.meme	SRBP1_HUMAN.H11MO.0.A		DGTSRGGTGAB	2.19e-9	1.54e-6	6.19e-4	704	261	261	1044	1.01	183	70.11	521	49.90
146	db/HUMAN/HOCOMOCOv11_core_HUMAN_mono_meme_format.meme	SOX3_HUMAN.H11MO.0.B		BCCWTTGTBYB	3.60e-9	3.40e-6	1.37e-3	945	261	261	1044	1.26	198	75.86	590	56.51
147	db/HUMAN/HOCOMOCOv11_core_HUMAN_mono_meme_format.meme	BACH1_HUMAN.H11MO.0.A		TGCTGAGTCABSS	1.35e-8	5.38e-6	2.16e-3	397	261	261	1044	1.13	109	41.76	249	23.85
148	db/HUMAN/HOCOMOCOv11_core_HUMAN_mono_meme_format.meme	BMAL1_HUMAN.H11MO.0.A		KSCACGTGHSY	2.30e-8	5.83e-6	2.34e-3	254	261	261	1044	1	84	32.18	170	16.28
149	db/HUMAN/HOCOMOCOv11_core_HUMAN_mono_meme_format.meme	ZN257_HUMAN.H11MO.0.C		GMYCTTGCCTCW	1.09e-8	6.24e-6	2.51e-3	571	261	261	1044	1.2	139	53.26	355	34.00
150	db/HUMAN/HOCOMOCOv11_core_HUMAN_mono_meme_format.meme	ITF2_HUMAN.H11MO.0.C		DGCAGSTGKS	1.92e-8	1.83e-5	7.35e-3	952	261	261	1044	1.01	224	85.82	725	69.44
151	db/HUMAN/HOCOMOCOv11_core_HUMAN_mono_meme_format.meme	SNAI2_HUMAN.H11MO.0.A		RRCAGGTGCN	4.11e-8	2.16e-5	8.67e-3	525	261	261	1044	4.25	73	27.97	139	13.31
152	db/HUMAN/HOCOMOCOv11_core_HUMAN_mono_meme_format.meme	PO2F1_HUMAN.H11MO.0.C		AWKBRWATGSAAWYAW	5.09e-8	2.32e-5	9.31e-3	455	261	261	1044	1.88	70	26.82	131	12.55
153	db/HUMAN/HOCOMOCOv11_core_HUMAN_mono_meme_format.meme	TGIF1_HUMAN.H11MO.0.A		TGACAGS	2.45e-8	2.53e-5	1.02e-2	1035	261	261	1044	2.03	81	31.03	161	15.42
154	db/HUMAN/HOCOMOCOv11_core_HUMAN_mono_meme_format.meme	RUNX1_HUMAN.H11MO.0.A		BYTGTGGTTWB	6.57e-8	3.97e-5	1.60e-2	605	261	261	1044	1.55	118	45.21	289	27.68
155	db/HUMAN/HOCOMOCOv11_core_HUMAN_mono_meme_format.meme	USF2_HUMAN.H11MO.0.A		GGGTCACGTGRBSVSSSSB	4.58e-7	4.12e-5	1.66e-2	90	261	261	1044	19	9	3.45	0	0.00
156	db/HUMAN/HOCOMOCOv11_core_HUMAN_mono_meme_format.meme	NFYA_HUMAN.H11MO.0.A		BYRRCCAATCAGAR	1.12e-7	4.77e-5	1.92e-2	426	261	261	1044	3.62	50	19.16	78	7.47
157	db/HUMAN/HOCOMOCOv11_core_HUMAN_mono_meme_format.meme	SMCA1_HUMAN.H11MO.0.C		CMARGAAGMATD	6.27e-8	6.19e-5	2.49e-2	986	261	261	1044	1.01	228	87.36	753	72.13
158	db/HUMAN/HOCOMOCOv11_core_HUMAN_mono_meme_format.meme	ATF3_HUMAN.H11MO.0.A		GGTSACGTGAB	8.97e-7	8.79e-5	3.53e-2	98	261	261	1044	1.14	36	13.79	49	4.69
159	db/HUMAN/HOCOMOCOv11_core_HUMAN_mono_meme_format.meme	ZN768_HUMAN.H11MO.0.C		GAGGCHCAGAGAGGTTAAGT	6.28e-7	1.06e-4	4.24e-2	168	261	261	1044	1.43	50	19.16	84	8.05
160	db/HUMAN/HOCOMOCOv11_core_HUMAN_mono_meme_format.meme	HTF4_HUMAN.H11MO.0.A		DSCAGSTGKG	1.25e-7	1.16e-4	4.66e-2	925	261	261	1044	1.1	208	79.69	659	63.12
161	db/HUMAN/HOCOMOCOv11_core_HUMAN_mono_meme_format.meme	TYY1_HUMAN.H11MO.0.A		CAARATGGCGGC	7.03e-7	1.20e-4	4.81e-2	170	261	261	1044	1.69	45	17.24	71	6.80
162	db/HUMAN/HOCOMOCOv11_core_HUMAN_mono_meme_format.meme	NFYC_HUMAN.H11MO.0.A		BBRRCCAATCAGMR	2.92e-7	1.68e-4	6.75e-2	575	261	261	1044	3.22	43	16.48	63	6.03
163	db/HUMAN/HOCOMOCOv11_core_HUMAN_mono_meme_format.meme	ZNF8_HUMAN.H11MO.0.C		TGTGGTATATCCATACAATGGA	1.20e-5	1.80e-4	7.23e-2	15	261	261	1044	76.4	7	2.68	0	0.00
164	db/HUMAN/HOCOMOCOv11_core_HUMAN_mono_meme_format.meme	ZSC31_HUMAN.H11MO.0.C		RGCAGCAGGGCARTTAKR	5.12e-7	2.09e-4	8.39e-2	408	261	261	1044	1.43	94	36.02	218	20.88
165	db/HUMAN/HOCOMOCOv11_core_HUMAN_mono_meme_format.meme	AP2B_HUMAN.H11MO.0.B		GCCYGVGGGS	5.44e-7	3.64e-4	1.46e-1	669	261	261	1044	2.2	93	35.63	215	20.59
166	db/HUMAN/HOCOMOCOv11_core_HUMAN_mono_meme_format.meme	RARG_HUMAN.H11MO.0.B		RGGTCASVRTGVCMTGRV	5.60e-7	3.98e-4	1.60e-1	711	261	261	1044	1.57	118	45.21	302	28.93
167	db/HUMAN/HOCOMOCOv11_core_HUMAN_mono_meme_format.meme	OZF_HUMAN.H11MO.0.C		TTTTCATGGCTGMATARTATTCCA	6.11e-5	4.28e-4	1.72e-1	7	261	261	1044	53.6	6	2.30	0	0.00
168	db/HUMAN/HOCOMOCOv11_core_HUMAN_mono_meme_format.meme	MYOG_HUMAN.H11MO.0.B		CHSCAGCTGYYYB	8.26e-7	4.69e-4	1.89e-1	568	261	261	1044	10.4	34	13.03	44	4.21
169	db/HUMAN/HOCOMOCOv11_core_HUMAN_mono_meme_format.meme	FOXA2_HUMAN.H11MO.0.A		TGTTTACWYWGB	1.02e-6	5.00e-4	2.01e-1	489	261	261	1044	1.04	130	49.81	350	33.52
170	db/HUMAN/HOCOMOCOv11_core_HUMAN_mono_meme_format.meme	JUNB_HUMAN.H11MO.0.A		DVTGAGTCABH	1.21e-6	5.64e-4	2.27e-1	466	261	261	1044	5.52	25	9.58	25	2.39
171	db/HUMAN/HOCOMOCOv11_core_HUMAN_mono_meme_format.meme	PRGR_HUMAN.H11MO.0.A		RGAACATTYTGTTCTB	1.64e-6	7.80e-4	3.14e-1	476	261	261	1044	1.11	118	45.21	309	29.60
172	db/HUMAN/HOCOMOCOv11_core_HUMAN_mono_meme_format.meme	ZN260_HUMAN.H11MO.0.C		TTTWTATGGCTGCATAGTATTCCA	4.11e-5	8.63e-4	3.47e-1	21	261	261	1044	3.64	10	3.83	4	0.38
173	db/HUMAN/HOCOMOCOv11_core_HUMAN_mono_meme_format.meme	GCR_HUMAN.H11MO.0.A		RGAACABMVTGTNCY	1.92e-6	9.01e-4	3.62e-1	470	261	261	1044	1.16	113	43.30	292	27.97
174	db/HUMAN/HOCOMOCOv11_core_HUMAN_mono_meme_format.meme	NF2L2_HUMAN.H11MO.0.A		WWYTGCTGAGTCAT	5.93e-6	1.03e-3	4.12e-1	173	261	261	1044	1.91	44	16.86	76	7.28
175	db/HUMAN/HOCOMOCOv11_core_HUMAN_mono_meme_format.meme	BHA15_HUMAN.H11MO.0.B		SSAGCAGCTGG	1.89e-6	1.16e-3	4.66e-1	614	261	261	1044	1.44	131	50.19	358	34.29
176	db/HUMAN/HOCOMOCOv11_core_HUMAN_mono_meme_format.meme	STAT1_HUMAN.H11MO.0.A		YCCVTTTCCHGGAAAWCHC	3.79e-6	1.38e-3	5.56e-1	365	261	261	1044	1.02	103	39.46	261	25.00
177	db/HUMAN/HOCOMOCOv11_core_HUMAN_mono_meme_format.meme	PBX3_HUMAN.H11MO.0.A		TGABTGRCRGS	2.60e-6	1.59e-3	6.38e-1	611	261	261	1044	1.13	137	52.49	383	36.69
178	db/HUMAN/HOCOMOCOv11_core_HUMAN_mono_meme_format.meme	ZIM3_HUMAN.H11MO.0.C		KTRGGTTTCTGTTKYYTKY	6.48e-6	1.74e-3	7.00e-1	269	261	261	1044	1.16	76	29.12	173	16.57
179	db/HUMAN/HOCOMOCOv11_core_HUMAN_mono_meme_format.meme	MECP2_HUMAN.H11MO.0.C		SCCGGRR	4.48e-6	1.82e-3	7.32e-1	407	261	261	1044	1.88	57	21.84	112	10.73
180	db/HUMAN/HOCOMOCOv11_core_HUMAN_mono_meme_format.meme	P53_HUMAN.H11MO.0.A		DGRCATGYCCAGRCATGYCY	1.20e-5	1.87e-3	7.51e-1	156	261	261	1044	73.7	7	2.68	0	0.00
181	db/HUMAN/HOCOMOCOv11_core_HUMAN_mono_meme_format.meme	PO2F2_HUMAN.H11MO.0.A		AYATGCAAATK	4.31e-6	1.92e-3	7.71e-1	445	261	261	1044	1.42	81	31.03	187	17.91
182	db/HUMAN/HOCOMOCOv11_core_HUMAN_mono_meme_format.meme	TBP_HUMAN.H11MO.0.A		MTATAAAARS	4.06e-6	1.92e-3	7.71e-1	473	261	261	1044	1.01	125	47.89	341	32.66
183	db/HUMAN/HOCOMOCOv11_core_HUMAN_mono_meme_format.meme	ATF2_HUMAN.H11MO.0.B		RRTGABGTCAY	6.50e-6	1.92e-3	7.73e-1	296	261	261	1044	1.43	64	24.52	135	12.93
184	db/HUMAN/HOCOMOCOv11_core_HUMAN_mono_meme_format.meme	FOXA3_HUMAN.H11MO.0.B		CHTGTTTACWTWG	4.54e-6	2.24e-3	9.02e-1	495	261	261	1044	1.04	128	49.04	353	33.81
185	db/HUMAN/HOCOMOCOv11_core_HUMAN_mono_meme_format.meme	BHE40_HUMAN.H11MO.0.A		DGCACGTGAS	1.97e-5	2.58e-3	1.04e0	131	261	261	1044	1.04	43	16.48	78	7.47
186	db/HUMAN/HOCOMOCOv11_core_HUMAN_mono_meme_format.meme	NDF2_HUMAN.H11MO.0.B		RRCAGATGG	3.65e-6	2.63e-3	1.06e0	720	261	261	1044	1.2	161	61.69	480	45.98
187	db/HUMAN/HOCOMOCOv11_core_HUMAN_mono_meme_format.meme	MEF2D_HUMAN.H11MO.0.A		DKCTATTTTTAG	8.41e-6	2.69e-3	1.08e0	320	261	261	1044	1.01	92	35.25	228	21.84
188	db/HUMAN/HOCOMOCOv11_core_HUMAN_mono_meme_format.meme	ZFP42_HUMAN.H11MO.0.A		GGCMGCCATTTT	8.79e-6	3.55e-3	1.43e0	405	261	261	1044	1.03	109	41.76	288	27.59
189	db/HUMAN/HOCOMOCOv11_core_HUMAN_mono_meme_format.meme	MAFG_HUMAN.H11MO.0.A		RWWWNTGCTGASTCAGCA	4.40e-5	3.69e-3	1.48e0	84	261	261	1044	2.22	23	8.81	29	2.78
190	db/HUMAN/HOCOMOCOv11_core_HUMAN_mono_meme_format.meme	ZFX_HUMAN.H11MO.0.A		SCAGGCCBCR	5.93e-6	3.85e-3	1.55e0	650	261	261	1044	4.07	44	16.86	76	7.28
191	db/HUMAN/HOCOMOCOv11_core_HUMAN_mono_meme_format.meme	NR2E3_HUMAN.H11MO.0.C		AAAGTCAAAAGTCA	7.79e-6	4.62e-3	1.86e0	594	261	261	1044	1.55	107	41.00	280	26.82
192	db/HUMAN/HOCOMOCOv11_core_HUMAN_mono_meme_format.meme	NR2C2_HUMAN.H11MO.0.B		GSTYMVRGGTCA	1.16e-5	5.88e-3	2.36e0	507	261	261	1044	1.39	94	36.02	237	22.70
193	db/HUMAN/HOCOMOCOv11_core_HUMAN_mono_meme_format.meme	PPARA_HUMAN.H11MO.0.B		AWSTRGGKSAAAGGTCA	8.35e-6	6.28e-3	2.53e0	755	261	261	1044	1.59	126	48.28	350	33.52
194	db/HUMAN/HOCOMOCOv11_core_HUMAN_mono_meme_format.meme	FEZF1_HUMAN.H11MO.0.C		DYTGYYCTTTTH	6.07e-6	6.67e-3	2.68e0	1103	261	261	1044	1.01	242	92.72	858	82.18
195	db/HUMAN/HOCOMOCOv11_core_HUMAN_mono_meme_format.meme	ERR1_HUMAN.H11MO.0.A		BYCAAGGTCAMABWV	1.75e-5	8.07e-3	3.24e0	464	261	261	1044	38.1	8	3.07	1	0.10
196	db/HUMAN/HOCOMOCOv11_core_HUMAN_mono_meme_format.meme	MYF6_HUMAN.H11MO.0.C		CASCTGC	9.58e-6	8.14e-3	3.27e0	853	261	261	1044	1.07	198	75.86	645	61.78
197	db/HUMAN/HOCOMOCOv11_core_HUMAN_mono_meme_format.meme	ARI5B_HUMAN.H11MO.0.C		DBYKDGTATTSKR	2.60e-5	9.10e-3	3.66e0	351	261	261	1044	1.01	97	37.16	253	24.23
198	db/HUMAN/HOCOMOCOv11_core_HUMAN_mono_meme_format.meme	PO5F1_HUMAN.H11MO.0.A		CYWTTSWYATGCAAAT	2.60e-5	9.83e-3	3.95e0	380	261	261	1044	2.61	44	16.86	82	7.85
199	db/HUMAN/HOCOMOCOv11_core_HUMAN_mono_meme_format.meme	FOXI1_HUMAN.H11MO.0.B		YTBTGATTGGYY	4.15e-5	1.05e-2	4.23e0	255	261	261	1044	39.2	16	6.13	14	1.34
200	db/HUMAN/HOCOMOCOv11_core_HUMAN_mono_meme_format.meme	MITF_HUMAN.H11MO.0.A		TCACGTGACC	8.06e-5	1.22e-2	4.89e0	152	261	261	1044	3.33	21	8.05	26	2.49
201	db/HUMAN/HOCOMOCOv11_core_HUMAN_mono_meme_format.meme	PIT1_HUMAN.H11MO.0.C		YTMATGAATATWY	2.68e-5	1.23e-2	4.95e0	463	261	261	1044	1.53	71	27.20	165	15.80
202	db/HUMAN/HOCOMOCOv11_core_HUMAN_mono_meme_format.meme	USF1_HUMAN.H11MO.0.A		RGTCACGTGRBS	1.53e-4	1.34e-2	5.38e0	88	261	261	1044	1.59	26	9.96	40	3.83
203	db/HUMAN/HOCOMOCOv11_core_HUMAN_mono_meme_format.meme	RFX2_HUMAN.H11MO.0.A		CKGTTGCCATGGCRACVS	2.16e-4	1.92e-2	7.72e0	90	261	261	1044	2.57	19	7.28	24	2.30
# AME (Analysis of Motif Enrichment): Version 5.0.5 compiled on Jul 15 2019 at 00:31:14
# The format of this file is described at http://meme-suite.org//doc/ame-output-format.html.
# ame --verbose 1 --oc . --scoring avg --method fisher --hit-lo-fraction 0.25 --evalue-report-threshold 10.0 --control --shuffle-- --kmer 2 12.hour.3500bp.upstream.fasta db/HUMAN/HOCOMOCOv11_core_HUMAN_mono_meme_format.meme
