# Supplementary material for: A Multi-Layered Study on Harmonic Oscillations in Mammalian Genomics and Proteomics
Source: Int J Mol Sci. 2019 Sep 17;20(18):4585. doi: 10.3390/ijms20184585 (PMC6770795; doi:10.3390/ijms20184585)
Supplement: Supplementary file 1 [file ijms-20-04585-s001.zip › TableS4_12hour_downstream.csv]

rank	motif_DB	motif_ID	motif_alt_ID	consensus	p-value	adj_p-value	E-value	tests	FASTA_max	pos	neg	PWM_min	TP	%TP	FP	%FP
1	db/HUMAN/HOCOMOCOv11_core_HUMAN_mono_meme_format.meme	STAT2_HUMAN.H11MO.0.A		RRGRAAAHGAAACTGAAAV	1.15e-16	2.12e-14	8.53e-12	185	261	261	1044	1.18	82	31.42	102	9.77
2	db/HUMAN/HOCOMOCOv11_core_HUMAN_mono_meme_format.meme	IRF3_HUMAN.H11MO.0.B		RAAARGGAAAVDGAAASDGA	1.15e-15	4.22e-13	1.69e-10	365	261	261	1044	1.51	117	44.83	207	19.83
3	db/HUMAN/HOCOMOCOv11_core_HUMAN_mono_meme_format.meme	FOXP1_HUMAN.H11MO.0.A		TBTGTTTMY	2.00e-14	1.23e-11	4.94e-9	614	261	261	1044	1.38	147	56.32	319	30.56
4	db/HUMAN/HOCOMOCOv11_core_HUMAN_mono_meme_format.meme	ZBT17_HUMAN.H11MO.0.A		SRRGGWGGGGGAGGGGMRR	1.52e-13	6.47e-11	2.60e-8	426	261	261	1044	1.58	125	47.89	251	24.04
5	db/HUMAN/HOCOMOCOv11_core_HUMAN_mono_meme_format.meme	ZN770_HUMAN.H11MO.0.C		GGGAGGCYGAGGBRGGAGGATC	7.85e-13	1.10e-10	4.42e-8	140	261	261	1044	70.7	30	11.49	13	1.25
6	db/HUMAN/HOCOMOCOv11_core_HUMAN_mono_meme_format.meme	E2F7_HUMAN.H11MO.0.B		GDGGCGGGAARDR	3.33e-13	1.21e-10	4.85e-8	363	261	261	1044	1.57	106	40.61	193	18.49
7	db/HUMAN/HOCOMOCOv11_core_HUMAN_mono_meme_format.meme	EGR1_HUMAN.H11MO.0.A		VDRDGCGKGGGYGGRRR	5.98e-13	1.83e-10	7.34e-8	305	261	261	1044	1.18	104	39.85	189	18.10
8	db/HUMAN/HOCOMOCOv11_core_HUMAN_mono_meme_format.meme	MAZ_HUMAN.H11MO.0.A		GGGGGAGGGGGDGRGRRRGRRG	7.31e-13	2.16e-10	8.67e-8	295	261	261	1044	5.62	75	28.74	107	10.25
9	db/HUMAN/HOCOMOCOv11_core_HUMAN_mono_meme_format.meme	IRF1_HUMAN.H11MO.0.A		RAAANWGAAASTGAAASYRR	2.42e-11	4.14e-9	1.66e-6	171	261	261	1044	2.23	53	20.31	62	5.94
10	db/HUMAN/HOCOMOCOv11_core_HUMAN_mono_meme_format.meme	BC11A_HUMAN.H11MO.0.A		RAAAGAGGAAGTGARAV	7.51e-12	4.57e-9	1.84e-6	609	261	261	1044	1.16	166	63.60	419	40.13
11	db/HUMAN/HOCOMOCOv11_core_HUMAN_mono_meme_format.meme	SP4_HUMAN.H11MO.0.A		SRGVARGRGGCGGRGCHDRR	1.98e-11	5.76e-9	2.31e-6	291	261	261	1044	4.47	62	23.75	83	7.95
12	db/HUMAN/HOCOMOCOv11_core_HUMAN_mono_meme_format.meme	KLF15_HUMAN.H11MO.0.A		RGGGMGGRGVDGGGGGRGG	3.22e-11	6.09e-9	2.45e-6	189	261	261	1044	1.4	73	27.97	113	10.82
13	db/HUMAN/HOCOMOCOv11_core_HUMAN_mono_meme_format.meme	PATZ1_HUMAN.H11MO.0.C		GGGGMGGGGGMKGGRRVGGVRG	2.73e-11	7.46e-9	3.00e-6	273	261	261	1044	2.75	79	30.27	129	12.36
14	db/HUMAN/HOCOMOCOv11_core_HUMAN_mono_meme_format.meme	E2F6_HUMAN.H11MO.0.A		DGGGCGGGARRVR	2.72e-11	8.79e-9	3.53e-6	323	261	261	1044	1.79	86	32.95	149	14.27
15	db/HUMAN/HOCOMOCOv11_core_HUMAN_mono_meme_format.meme	ETS2_HUMAN.H11MO.0.B		RDVRGGAARVRRR	3.10e-11	2.10e-8	8.42e-6	676	261	261	1044	1.06	181	69.35	488	46.74
16	db/HUMAN/HOCOMOCOv11_core_HUMAN_mono_meme_format.meme	VEZF1_HUMAN.H11MO.0.C		GGRRRRGRRGGAGGGGGRGRRR	6.11e-11	2.18e-8	8.75e-6	356	261	261	1044	4.02	85	32.57	149	14.27
17	db/HUMAN/HOCOMOCOv11_core_HUMAN_mono_meme_format.meme	TAF1_HUMAN.H11MO.0.A		RARRWGGCGGMGGMGR	8.02e-11	2.61e-8	1.05e-5	325	261	261	1044	1.09	107	41.00	218	20.88
18	db/HUMAN/HOCOMOCOv11_core_HUMAN_mono_meme_format.meme	ZN281_HUMAN.H11MO.0.A		RGGWGGGGGAGGGGV	1.91e-10	3.59e-8	1.44e-5	188	261	261	1044	5.63	50	19.16	60	5.75
19	db/HUMAN/HOCOMOCOv11_core_HUMAN_mono_meme_format.meme	PRDM6_HUMAN.H11MO.0.C		RRRARGAAAAAAA	8.45e-11	5.19e-8	2.09e-5	615	261	261	1044	8.66	53	20.31	65	6.23
20	db/HUMAN/HOCOMOCOv11_core_HUMAN_mono_meme_format.meme	FOXK1_HUMAN.H11MO.0.A		TGTTTMCHTT	9.95e-11	6.33e-8	2.54e-5	636	261	261	1044	1.17	159	60.92	405	38.79
21	db/HUMAN/HOCOMOCOv11_core_HUMAN_mono_meme_format.meme	EGR2_HUMAN.H11MO.0.A		GRGRRKGWGKGGGHGGRG	2.74e-10	8.87e-8	3.56e-5	324	261	261	1044	1.3	101	38.70	204	19.54
22	db/HUMAN/HOCOMOCOv11_core_HUMAN_mono_meme_format.meme	ZN263_HUMAN.H11MO.0.A		GGGAGGAGGRRGRGGRGGRR	5.97e-10	1.42e-7	5.71e-5	238	261	261	1044	1.62	78	29.89	137	13.12
23	db/HUMAN/HOCOMOCOv11_core_HUMAN_mono_meme_format.meme	SP3_HUMAN.H11MO.0.B		SGVVGGGGGCGGGGCBRGSS	7.11e-10	1.72e-7	6.92e-5	242	261	261	1044	2.87	66	25.29	104	9.96
24	db/HUMAN/HOCOMOCOv11_core_HUMAN_mono_meme_format.meme	SOX4_HUMAN.H11MO.0.B		BYCTTTGTYYYB	3.44e-10	1.92e-7	7.73e-5	559	261	261	1044	4.13	65	24.90	99	9.48
25	db/HUMAN/HOCOMOCOv11_core_HUMAN_mono_meme_format.meme	KLF6_HUMAN.H11MO.0.A		GSRRGGGHGGGGMHGGGRV	7.16e-10	2.46e-7	9.90e-5	344	261	261	1044	5.83	63	24.14	96	9.20
26	db/HUMAN/HOCOMOCOv11_core_HUMAN_mono_meme_format.meme	KLF3_HUMAN.H11MO.0.B		GGRGVDGGGCGGGGCYGGG	1.40e-9	2.61e-7	1.05e-4	186	261	261	1044	2.58	58	22.22	85	8.14
27	db/HUMAN/HOCOMOCOv11_core_HUMAN_mono_meme_format.meme	WT1_HUMAN.H11MO.0.C		RGGVGGGGGAGGRGGVGGRG	2.00e-9	3.50e-7	1.41e-4	175	261	261	1044	1.77	64	24.52	102	9.77
28	db/HUMAN/HOCOMOCOv11_core_HUMAN_mono_meme_format.meme	SP2_HUMAN.H11MO.0.A		GGSSVGGGGGCGGGGCCDGSGS	4.61e-9	6.32e-7	2.54e-4	137	261	261	1044	2.79	47	18.01	61	5.84
29	db/HUMAN/HOCOMOCOv11_core_HUMAN_mono_meme_format.meme	FOXJ2_HUMAN.H11MO.0.C		TGTTTRTTTW	2.88e-9	8.02e-7	3.22e-4	278	261	261	1044	1.54	84	32.18	161	15.42
30	db/HUMAN/HOCOMOCOv11_core_HUMAN_mono_meme_format.meme	NFAC1_HUMAN.H11MO.0.B		AWGGAAARWVWGAMW	1.44e-9	8.88e-7	3.57e-4	617	261	261	1044	6.57	47	18.01	58	5.56
31	db/HUMAN/HOCOMOCOv11_core_HUMAN_mono_meme_format.meme	ZSC22_HUMAN.H11MO.0.C		RGKCWGAGGGMGGAGG	6.05e-9	1.29e-6	5.20e-4	214	261	261	1044	7.13	42	16.09	50	4.79
32	db/HUMAN/HOCOMOCOv11_core_HUMAN_mono_meme_format.meme	KLF5_HUMAN.H11MO.0.A		WGGGTGKGGCDGGG	1.97e-8	6.53e-6	2.62e-3	332	261	261	1044	2.87	72	27.59	133	12.74
33	db/HUMAN/HOCOMOCOv11_core_HUMAN_mono_meme_format.meme	SALL4_HUMAN.H11MO.0.B		GSDGGGWGGG	1.37e-8	7.48e-6	3.01e-3	548	261	261	1044	1.62	125	47.89	305	29.21
34	db/HUMAN/HOCOMOCOv11_core_HUMAN_mono_meme_format.meme	ANDR_HUMAN.H11MO.0.A		TGTTCTTKKYTGTTTRYW	2.37e-8	8.21e-6	3.30e-3	346	261	261	1044	1.13	104	39.85	235	22.51
35	db/HUMAN/HOCOMOCOv11_core_HUMAN_mono_meme_format.meme	FOXJ3_HUMAN.H11MO.0.A		TTGTTTATKKTTW	6.14e-8	9.33e-6	3.75e-3	152	261	261	1044	1.28	56	21.46	92	8.81
36	db/HUMAN/HOCOMOCOv11_core_HUMAN_mono_meme_format.meme	SOX2_HUMAN.H11MO.0.A		BBCCTTTGTYYYB	1.71e-8	9.48e-6	3.81e-3	553	261	261	1044	2.18	100	38.31	220	21.07
37	db/HUMAN/HOCOMOCOv11_core_HUMAN_mono_meme_format.meme	E2F1_HUMAN.H11MO.0.A		RRNKGGCGGGAARR	6.44e-8	1.11e-5	4.45e-3	172	261	261	1044	1.11	61	23.37	106	10.15
38	db/HUMAN/HOCOMOCOv11_core_HUMAN_mono_meme_format.meme	ZN121_HUMAN.H11MO.0.C		CTGGGCAACABAGYRAGACC	4.53e-7	1.45e-5	5.83e-3	32	261	261	1044	2.98	17	6.51	9	0.86
39	db/HUMAN/HOCOMOCOv11_core_HUMAN_mono_meme_format.meme	ZN341_HUMAN.H11MO.0.C		GRGGRRRRGGRGRRGGAASAGC	6.57e-8	2.34e-5	9.40e-3	356	261	261	1044	4.01	73	27.97	141	13.51
40	db/HUMAN/HOCOMOCOv11_core_HUMAN_mono_meme_format.meme	KLF1_HUMAN.H11MO.0.A		DGGGYGKGGCYGGG	1.59e-7	3.10e-5	1.25e-2	195	261	261	1044	1.71	58	22.22	101	9.67
41	db/HUMAN/HOCOMOCOv11_core_HUMAN_mono_meme_format.meme	ETV5_HUMAN.H11MO.0.C		RRRSAGGAARDGRV	5.57e-8	3.59e-5	1.44e-2	644	261	261	1044	1.53	143	54.79	380	36.40
42	db/HUMAN/HOCOMOCOv11_core_HUMAN_mono_meme_format.meme	SRY_HUMAN.H11MO.0.B		YWTTGTTTH	6.37e-8	3.93e-5	1.58e-2	618	261	261	1044	4	48	18.39	71	6.80
43	db/HUMAN/HOCOMOCOv11_core_HUMAN_mono_meme_format.meme	SMAD2_HUMAN.H11MO.0.A		TGTCTGNCWCCT	2.10e-7	9.43e-5	3.79e-2	449	261	261	1044	2.2	81	31.03	171	16.38
44	db/HUMAN/HOCOMOCOv11_core_HUMAN_mono_meme_format.meme	IRF2_HUMAN.H11MO.0.A		RAAAVHGAAAGTGAAASTRV	2.43e-6	2.74e-4	1.10e-1	113	261	261	1044	1.21	43	16.48	70	6.70
45	db/HUMAN/HOCOMOCOv11_core_HUMAN_mono_meme_format.meme	ZN554_HUMAN.H11MO.0.C		GCWGAGYCANGTRGDKKRCT	1.09e-6	3.14e-4	1.26e-1	288	261	261	1044	13.3	21	8.05	17	1.63
46	db/HUMAN/HOCOMOCOv11_core_HUMAN_mono_meme_format.meme	BACH1_HUMAN.H11MO.0.A		TGCTGAGTCABSS	1.82e-6	3.69e-4	1.48e-1	203	261	261	1044	1.48	57	21.84	108	10.34
47	db/HUMAN/HOCOMOCOv11_core_HUMAN_mono_meme_format.meme	FLI1_HUMAN.H11MO.0.A		SRRGGMAGGAAGGRRRGR	1.87e-6	5.65e-4	2.27e-1	303	261	261	1044	1.14	90	34.48	212	20.31
48	db/HUMAN/HOCOMOCOv11_core_HUMAN_mono_meme_format.meme	NFYA_HUMAN.H11MO.0.A		BYRRCCAATCAGAR	3.78e-6	6.04e-4	2.43e-1	160	261	261	1044	36.1	9	3.45	1	0.10
49	db/HUMAN/HOCOMOCOv11_core_HUMAN_mono_meme_format.meme	TFDP1_HUMAN.H11MO.0.C		RRRRGGCGGGAARN	2.64e-6	6.62e-4	2.66e-1	251	261	261	1044	3.41	41	15.71	65	6.23
50	db/HUMAN/HOCOMOCOv11_core_HUMAN_mono_meme_format.meme	ZFP42_HUMAN.H11MO.0.A		GGCMGCCATTTT	3.65e-6	6.64e-4	2.67e-1	182	261	261	1044	1.06	60	22.99	120	11.49
51	db/HUMAN/HOCOMOCOv11_core_HUMAN_mono_meme_format.meme	NR6A1_HUMAN.H11MO.0.B		AAGKTCAAGKTCA	1.29e-5	1.08e-3	4.36e-1	84	261	261	1044	2.27	27	10.34	35	3.35
52	db/HUMAN/HOCOMOCOv11_core_HUMAN_mono_meme_format.meme	PRDM1_HUMAN.H11MO.0.A		RAAAGTGAAAGTGR	4.46e-6	1.15e-3	4.62e-1	258	261	261	1044	1.85	62	23.75	127	12.16
53	db/HUMAN/HOCOMOCOv11_core_HUMAN_mono_meme_format.meme	MAX_HUMAN.H11MO.0.A		VRGCACGTGG	6.68e-6	1.42e-3	5.71e-1	213	261	261	1044	3.96	26	9.96	31	2.97
54	db/HUMAN/HOCOMOCOv11_core_HUMAN_mono_meme_format.meme	RARA_HUMAN.H11MO.0.A		GGRRGRTSMRRAGKTCAAGG	5.96e-6	1.51e-3	6.06e-1	253	261	261	1044	3.32	49	18.77	90	8.62
55	db/HUMAN/HOCOMOCOv11_core_HUMAN_mono_meme_format.meme	ZN394_HUMAN.H11MO.0.C		NRARWRGAAWNGAMWGRAAK	2.82e-6	1.52e-3	6.10e-1	539	261	261	1044	1.35	123	47.13	331	31.70
56	db/HUMAN/HOCOMOCOv11_core_HUMAN_mono_meme_format.meme	FOXM1_HUMAN.H11MO.0.A		TGTTTRCTYWKB	3.72e-6	1.80e-3	7.22e-1	483	261	261	1044	1.56	97	37.16	240	22.99
57	db/HUMAN/HOCOMOCOv11_core_HUMAN_mono_meme_format.meme	IKZF1_HUMAN.H11MO.0.C		BTGGGARR	4.75e-6	2.97e-3	1.19e0	627	261	261	1044	1.67	122	46.74	331	31.70
58	db/HUMAN/HOCOMOCOv11_core_HUMAN_mono_meme_format.meme	ZFP28_HUMAN.H11MO.0.C		TTCTATTTCTTCTTGWGTCA	3.68e-5	3.01e-3	1.21e0	82	261	261	1044	1.61	31	11.88	48	4.60
59	db/HUMAN/HOCOMOCOv11_core_HUMAN_mono_meme_format.meme	SMAD3_HUMAN.H11MO.0.B		SYCTSHCWSCWS	4.23e-6	3.44e-3	1.38e0	815	261	261	1044	2.11	130	49.81	360	34.48
60	db/HUMAN/HOCOMOCOv11_core_HUMAN_mono_meme_format.meme	NR1D1_HUMAN.H11MO.0.B		RRRNMASTGGGTCAGDRDR	7.55e-6	3.64e-3	1.46e0	483	261	261	1044	1.1	127	48.66	353	33.81
61	db/HUMAN/HOCOMOCOv11_core_HUMAN_mono_meme_format.meme	FOXO1_HUMAN.H11MO.0.A		KBBYTGTTTHCN	5.66e-6	3.73e-3	1.50e0	660	261	261	1044	2.7	79	30.27	182	17.43
62	db/HUMAN/HOCOMOCOv11_core_HUMAN_mono_meme_format.meme	NFYC_HUMAN.H11MO.0.A		BBRRCCAATCAGMR	1.42e-5	3.94e-3	1.58e0	277	261	261	1044	19.2	10	3.83	3	0.29
63	db/HUMAN/HOCOMOCOv11_core_HUMAN_mono_meme_format.meme	THAP1_HUMAN.H11MO.0.C		SGCCGCCATSTYGGSYBCGGGC	2.87e-5	4.32e-3	1.74e0	151	261	261	1044	1.5	48	18.39	94	9.00
64	db/HUMAN/HOCOMOCOv11_core_HUMAN_mono_meme_format.meme	SOX3_HUMAN.H11MO.0.B		BCCWTTGTBYB	1.08e-5	4.93e-3	1.98e0	457	261	261	1044	30.6	11	4.21	4	0.38
65	db/HUMAN/HOCOMOCOv11_core_HUMAN_mono_meme_format.meme	ESR1_HUMAN.H11MO.0.A		AGGTCASMSTGACCY	2.91e-5	5.37e-3	2.16e0	185	261	261	1044	1.26	55	21.07	115	11.02
66	db/HUMAN/HOCOMOCOv11_core_HUMAN_mono_meme_format.meme	Z324A_HUMAN.H11MO.0.C		KVTCAAACCATCCTTKSCTKSCW	2.01e-5	5.80e-3	2.33e0	289	261	261	1044	1.26	83	31.80	203	19.44
67	db/HUMAN/HOCOMOCOv11_core_HUMAN_mono_meme_format.meme	E2F4_HUMAN.H11MO.0.A		SRGGGCGGGAARD	4.40e-5	6.23e-3	2.51e0	142	261	261	1044	4.18	23	8.81	29	2.78
68	db/HUMAN/HOCOMOCOv11_core_HUMAN_mono_meme_format.meme	ZNF76_HUMAN.H11MO.0.C		RRKGCMTKCTGGGARWTGTAGT	7.20e-5	6.75e-3	2.71e0	94	261	261	1044	5.82	22	8.43	28	2.68
69	db/HUMAN/HOCOMOCOv11_core_HUMAN_mono_meme_format.meme	COT1_HUMAN.H11MO.0.C		GRGGKSARAGGTCAGGG	2.20e-5	7.20e-3	2.90e0	329	261	261	1044	1.21	89	34.10	224	21.46
70	db/HUMAN/HOCOMOCOv11_core_HUMAN_mono_meme_format.meme	IRF7_HUMAN.H11MO.0.C		GAAASYGAAA	1.69e-5	7.53e-3	3.03e0	447	261	261	1044	2.52	64	24.52	140	13.41
71	db/HUMAN/HOCOMOCOv11_core_HUMAN_mono_meme_format.meme	E2F3_HUMAN.H11MO.0.A		DDGGCGGGAAA	2.18e-5	9.41e-3	3.78e0	433	261	261	1044	1.21	103	39.46	273	26.15
72	db/HUMAN/HOCOMOCOv11_core_HUMAN_mono_meme_format.meme	FEZF1_HUMAN.H11MO.0.C		DYTGYYCTTTTH	1.81e-5	1.08e-2	4.36e0	603	261	261	1044	1.99	100	38.31	261	25.00
73	db/HUMAN/HOCOMOCOv11_core_HUMAN_mono_meme_format.meme	SRBP2_HUMAN.H11MO.0.B		VSGTGGGGWGABG	2.22e-5	1.11e-2	4.45e0	502	261	261	1044	2.99	67	25.67	151	14.46
74	db/HUMAN/HOCOMOCOv11_core_HUMAN_mono_meme_format.meme	ESR2_HUMAN.H11MO.0.A		RGGTCASCSTGMCCY	4.28e-5	1.11e-2	4.45e0	260	261	261	1044	2.27	46	17.62	90	8.62
75	db/HUMAN/HOCOMOCOv11_core_HUMAN_mono_meme_format.meme	MBD2_HUMAN.H11MO.0.B		SSGKCCGGMGR	3.10e-4	1.23e-2	4.96e0	40	261	261	1044	60.1	5	1.92	0	0.00
76	db/HUMAN/HOCOMOCOv11_core_HUMAN_mono_meme_format.meme	OSR2_HUMAN.H11MO.0.C		GBYSCWGCTNCTGYDG	3.44e-5	1.30e-2	5.24e0	381	261	261	1044	1.87	79	30.27	193	18.49
77	db/HUMAN/HOCOMOCOv11_core_HUMAN_mono_meme_format.meme	GATA3_HUMAN.H11MO.0.A		RVAGATAAVAD	3.98e-5	1.71e-2	6.89e0	434	261	261	1044	1.36	95	36.40	249	23.85
78	db/HUMAN/HOCOMOCOv11_core_HUMAN_mono_meme_format.meme	MECP2_HUMAN.H11MO.0.C		SCCGGRR	3.07e-4	2.36e-2	9.50e0	78	261	261	1044	11.3	12	4.60	10	0.96
398	db/HUMAN/HOCOMOCOv11_core_HUMAN_mono_meme_format.meme	ZN467_HUMAN.H11MO.0.C		GGGGAGGGGRRGGRGRRGGRRR	5.22e-10	9.77e-8	3.93e-5	187	261	261	1044	2.45	66	25.29	103	9.87
399	db/HUMAN/HOCOMOCOv11_core_HUMAN_mono_meme_format.meme	ZN418_HUMAN.H11MO.0.C		TGCTTYTRGCYTCTKVY	3.01e-5	8.80e-3	3.54e0	294	261	261	1044	1.1	84	32.18	209	20.02
# AME (Analysis of Motif Enrichment): Version 5.0.5 compiled on Jul 15 2019 at 00:31:14
# The format of this file is described at http://meme-suite.org//doc/ame-output-format.html.
# ame --verbose 1 --oc . --scoring avg --method fisher --hit-lo-fraction 0.25 --evalue-report-threshold 10.0 --control --shuffle-- --kmer 2 12.hour.300bp.downstream.fasta db/HUMAN/HOCOMOCOv11_core_HUMAN_mono_meme_format.meme
