# Supplementary material for: A Multi-Layered Study on Harmonic Oscillations in Mammalian Genomics and Proteomics
Source: Int J Mol Sci. 2019 Sep 17;20(18):4585. doi: 10.3390/ijms20184585 (PMC6770795; doi:10.3390/ijms20184585)
Supplement: Supplementary file 1 [file ijms-20-04585-s001.zip › TableS5_24hour_downstream.csv]

rank	motif_DB	motif_ID	motif_alt_ID	consensus	p-value	adj_p-value	E-value	tests	FASTA_max	pos	neg	PWM_min	TP	%TP	FP	%FP
1	db/HUMAN/HOCOMOCOv11_core_HUMAN_mono_meme_format.meme	EGR2_HUMAN.H11MO.0.A		GRGRRKGWGKGGGHGGRG	4.75e-68	7.71e-65	3.10e-62	1622	2559	2559	2559	2.27	867	33.88	344	13.44
2	db/HUMAN/HOCOMOCOv11_core_HUMAN_mono_meme_format.meme	PATZ1_HUMAN.H11MO.0.C		GGGGMGGGGGMKGGRRVGGVRG	4.73e-63	6.69e-60	2.69e-57	1415	2559	2559	2559	1.37	973	38.02	442	17.27
3	db/HUMAN/HOCOMOCOv11_core_HUMAN_mono_meme_format.meme	MAZ_HUMAN.H11MO.0.A		GGGGGAGGGGGDGRGRRRGRRG	8.34e-63	1.21e-59	4.85e-57	1447	2559	2559	2559	1.62	950	37.12	425	16.61
4	db/HUMAN/HOCOMOCOv11_core_HUMAN_mono_meme_format.meme	ZN770_HUMAN.H11MO.0.C		GGGAGGCYGAGGBRGGAGGATC	1.26e-61	1.12e-58	4.50e-56	888	2559	2559	2559	2.19	621	24.27	196	7.66
5	db/HUMAN/HOCOMOCOv11_core_HUMAN_mono_meme_format.meme	PRDM6_HUMAN.H11MO.0.C		RRRARGAAAAAAA	3.68e-59	9.61e-56	3.86e-53	2612	2559	2559	2559	1.64	1340	52.36	772	30.17
6	db/HUMAN/HOCOMOCOv11_core_HUMAN_mono_meme_format.meme	IRF3_HUMAN.H11MO.0.B		RAAARGGAAAVDGAAASDGA	9.20e-59	1.45e-55	5.82e-53	1573	2559	2559	2559	2.42	811	31.69	335	13.09
7	db/HUMAN/HOCOMOCOv11_core_HUMAN_mono_meme_format.meme	ZBT17_HUMAN.H11MO.0.A		SRRGGWGGGGGAGGGGMRR	5.52e-57	1.09e-53	4.37e-51	1972	2559	2559	2559	1.62	1128	44.08	594	23.21
8	db/HUMAN/HOCOMOCOv11_core_HUMAN_mono_meme_format.meme	VEZF1_HUMAN.H11MO.0.C		GGRRRRGRRGGAGGGGGRGRRR	9.32e-56	1.54e-52	6.20e-50	1654	2559	2559	2559	3.31	826	32.28	357	13.95
9	db/HUMAN/HOCOMOCOv11_core_HUMAN_mono_meme_format.meme	EGR1_HUMAN.H11MO.0.A		VDRDGCGKGGGYGGRRR	1.44e-55	2.26e-52	9.07e-50	1562	2559	2559	2559	4.34	575	22.47	184	7.19
10	db/HUMAN/HOCOMOCOv11_core_HUMAN_mono_meme_format.meme	SP4_HUMAN.H11MO.0.A		SRGVARGRGGCGGRGCHDRR	7.97e-53	1.10e-49	4.44e-47	1386	2559	2559	2559	1.22	929	36.30	448	17.51
11	db/HUMAN/HOCOMOCOv11_core_HUMAN_mono_meme_format.meme	FOXJ3_HUMAN.H11MO.0.A		TTGTTTATKKTTW	3.72e-50	2.90e-47	1.17e-44	780	2559	2559	2559	1.05	578	22.59	202	7.89
12	db/HUMAN/HOCOMOCOv11_core_HUMAN_mono_meme_format.meme	WT1_HUMAN.H11MO.0.C		RGGVGGGGGAGGRGGVGGRG	3.23e-49	2.86e-46	1.15e-43	886	2559	2559	2559	2.03	572	22.35	201	7.85
13	db/HUMAN/HOCOMOCOv11_core_HUMAN_mono_meme_format.meme	E2F7_HUMAN.H11MO.0.B		GDGGCGGGAARDR	4.83e-49	8.24e-46	3.31e-43	1707	2559	2559	2559	1.17	1044	40.80	559	21.84
14	db/HUMAN/HOCOMOCOv11_core_HUMAN_mono_meme_format.meme	KLF6_HUMAN.H11MO.0.A		GSRRGGGHGGGGMHGGGRV	2.12e-48	3.52e-45	1.42e-42	1658	2559	2559	2559	1.18	1064	41.58	579	22.63
15	db/HUMAN/HOCOMOCOv11_core_HUMAN_mono_meme_format.meme	ZN341_HUMAN.H11MO.0.C		GRGGRRRRGGRGRRGGAASAGC	1.30e-47	2.07e-44	8.32e-42	1593	2559	2559	2559	1.44	1011	39.51	538	21.02
16	db/HUMAN/HOCOMOCOv11_core_HUMAN_mono_meme_format.meme	ZN467_HUMAN.H11MO.0.C		GGGGAGGGGRRGGRGRRGGRRR	8.80e-47	7.98e-44	3.21e-41	906	2559	2559	2559	1.78	634	24.78	251	9.81
17	db/HUMAN/HOCOMOCOv11_core_HUMAN_mono_meme_format.meme	STAT2_HUMAN.H11MO.0.A		RRGRAAAHGAAACTGAAAV	1.02e-46	9.65e-44	3.88e-41	951	2559	2559	2559	1.8	584	22.82	217	8.48
18	db/HUMAN/HOCOMOCOv11_core_HUMAN_mono_meme_format.meme	FOXP1_HUMAN.H11MO.0.A		TBTGTTTMY	6.88e-47	1.82e-43	7.31e-41	2643	2559	2559	2559	1.16	1458	56.98	947	37.01
19	db/HUMAN/HOCOMOCOv11_core_HUMAN_mono_meme_format.meme	FLI1_HUMAN.H11MO.0.A		SRRGGMAGGAAGGRRRGR	7.51e-46	1.06e-42	4.28e-40	1417	2559	2559	2559	1.65	806	31.50	381	14.89
20	db/HUMAN/HOCOMOCOv11_core_HUMAN_mono_meme_format.meme	ETS2_HUMAN.H11MO.0.B		RDVRGGAARVRRR	1.11e-45	3.11e-42	1.25e-39	2813	2559	2559	2559	1.24	1510	59.01	1005	39.27
21	db/HUMAN/HOCOMOCOv11_core_HUMAN_mono_meme_format.meme	SP3_HUMAN.H11MO.0.B		SGVVGGGGGCGGGGCBRGSS	7.06e-45	8.77e-42	3.53e-39	1242	2559	2559	2559	1.31	820	32.04	396	15.47
22	db/HUMAN/HOCOMOCOv11_core_HUMAN_mono_meme_format.meme	ETV5_HUMAN.H11MO.0.C		RRRSAGGAARDGRV	2.74e-44	7.32e-41	2.94e-38	2669	2559	2559	2559	1.1	1535	59.98	1038	40.56
23	db/HUMAN/HOCOMOCOv11_core_HUMAN_mono_meme_format.meme	KLF15_HUMAN.H11MO.0.A		RGGGMGGRGVDGGGGGRGG	1.05e-43	1.07e-40	4.30e-38	1022	2559	2559	2559	1.26	707	27.63	315	12.31
24	db/HUMAN/HOCOMOCOv11_core_HUMAN_mono_meme_format.meme	TAF1_HUMAN.H11MO.0.A		RARRWGGCGGMGGMGR	2.00e-43	3.02e-40	1.22e-37	1511	2559	2559	2559	1.15	951	37.16	508	19.85
25	db/HUMAN/HOCOMOCOv11_core_HUMAN_mono_meme_format.meme	ZN263_HUMAN.H11MO.0.A		GGGAGGAGGRRGRGGRGGRR	1.30e-42	1.47e-39	5.92e-37	1135	2559	2559	2559	1.27	766	29.93	364	14.22
26	db/HUMAN/HOCOMOCOv11_core_HUMAN_mono_meme_format.meme	KLF5_HUMAN.H11MO.0.A		WGGGTGKGGCDGGG	1.68e-42	2.62e-39	1.05e-36	1556	2559	2559	2559	1.24	948	37.05	510	19.93
27	db/HUMAN/HOCOMOCOv11_core_HUMAN_mono_meme_format.meme	E2F6_HUMAN.H11MO.0.A		DGGGCGGGARRVR	2.22e-42	3.31e-39	1.33e-36	1493	2559	2559	2559	1.43	820	32.04	407	15.90
28	db/HUMAN/HOCOMOCOv11_core_HUMAN_mono_meme_format.meme	BC11A_HUMAN.H11MO.0.A		RAAAGAGGAAGTGARAV	1.90e-42	4.76e-39	1.91e-36	2500	2559	2559	2559	1.07	1492	58.30	1006	39.31
29	db/HUMAN/HOCOMOCOv11_core_HUMAN_mono_meme_format.meme	ZSC22_HUMAN.H11MO.0.C		RGKCWGAGGGMGGAGG	5.58e-42	5.93e-39	2.38e-36	1062	2559	2559	2559	1.36	665	25.99	291	11.37
30	db/HUMAN/HOCOMOCOv11_core_HUMAN_mono_meme_format.meme	NFAC1_HUMAN.H11MO.0.B		AWGGAAARWVWGAMW	7.08e-40	1.82e-36	7.33e-34	2574	2559	2559	2559	1.52	1218	47.60	760	29.70
31	db/HUMAN/HOCOMOCOv11_core_HUMAN_mono_meme_format.meme	SP2_HUMAN.H11MO.0.A		GGSSVGGGGGCGGGGCCDGSGS	3.71e-37	2.93e-34	1.18e-31	790	2559	2559	2559	1.59	545	21.30	224	8.75
32	db/HUMAN/HOCOMOCOv11_core_HUMAN_mono_meme_format.meme	IRF1_HUMAN.H11MO.0.A		RAAANWGAAASTGAAASYRR	7.17e-37	6.03e-34	2.42e-31	841	2559	2559	2559	4.72	381	14.89	118	4.61
33	db/HUMAN/HOCOMOCOv11_core_HUMAN_mono_meme_format.meme	SOX4_HUMAN.H11MO.0.B		BYCTTTGTYYYB	2.74e-37	6.15e-34	2.47e-31	2242	2559	2559	2559	1.1	1311	51.23	862	33.69
34	db/HUMAN/HOCOMOCOv11_core_HUMAN_mono_meme_format.meme	ANDR_HUMAN.H11MO.0.A		TGTTCTTKKYTGTTTRYW	5.56e-37	8.74e-34	3.51e-31	1572	2559	2559	2559	1.88	782	30.56	402	15.71
35	db/HUMAN/HOCOMOCOv11_core_HUMAN_mono_meme_format.meme	ZN281_HUMAN.H11MO.0.A		RGGWGGGGGAGGGGV	7.32e-34	6.57e-31	2.64e-28	898	2559	2559	2559	2.46	491	19.19	199	7.78
36	db/HUMAN/HOCOMOCOv11_core_HUMAN_mono_meme_format.meme	KLF3_HUMAN.H11MO.0.B		GGRGVDGGGCGGGGCYGGG	1.96e-32	1.89e-29	7.61e-27	964	2559	2559	2559	1.3	628	24.54	304	11.88
37	db/HUMAN/HOCOMOCOv11_core_HUMAN_mono_meme_format.meme	TFDP1_HUMAN.H11MO.0.C		RRRRGGCGGGAARN	3.13e-30	3.48e-27	1.40e-24	1110	2559	2559	2559	1.09	712	27.82	380	14.85
38	db/HUMAN/HOCOMOCOv11_core_HUMAN_mono_meme_format.meme	FOXK1_HUMAN.H11MO.0.A		TGTTTMCHTT	2.80e-30	7.24e-27	2.91e-24	2580	2559	2559	2559	1.02	1492	58.30	1085	42.40
39	db/HUMAN/HOCOMOCOv11_core_HUMAN_mono_meme_format.meme	SALL4_HUMAN.H11MO.0.B		GSDGGGWGGG	4.08e-29	9.85e-26	3.96e-23	2417	2559	2559	2559	7.94	530	20.71	246	9.61
40	db/HUMAN/HOCOMOCOv11_core_HUMAN_mono_meme_format.meme	ZN394_HUMAN.H11MO.0.C		NRARWRGAAWNGAMWGRAAK	2.15e-28	5.00e-25	2.01e-22	2325	2559	2559	2559	2.16	829	32.40	486	18.99
41	db/HUMAN/HOCOMOCOv11_core_HUMAN_mono_meme_format.meme	RXRA_HUMAN.H11MO.0.A		VRGDVRGNVARAGGTCARRG	3.05e-28	6.92e-25	2.78e-22	2266	2559	2559	2559	3.92	675	26.38	361	14.11
42	db/HUMAN/HOCOMOCOv11_core_HUMAN_mono_meme_format.meme	SOX2_HUMAN.H11MO.0.A		BBCCTTTGTYYYB	3.31e-27	7.05e-24	2.83e-21	2128	2559	2559	2559	1.09	1219	47.64	842	32.90
43	db/HUMAN/HOCOMOCOv11_core_HUMAN_mono_meme_format.meme	KLF1_HUMAN.H11MO.0.A		DGGGYGKGGCYGGG	9.03e-27	8.39e-24	3.37e-21	929	2559	2559	2559	4.3	363	14.19	139	5.43
44	db/HUMAN/HOCOMOCOv11_core_HUMAN_mono_meme_format.meme	E2F3_HUMAN.H11MO.0.A		DDGGCGGGAAA	6.58e-27	1.22e-23	4.89e-21	1846	2559	2559	2559	1.05	1085	42.40	720	28.14
45	db/HUMAN/HOCOMOCOv11_core_HUMAN_mono_meme_format.meme	SMAD3_HUMAN.H11MO.0.B		SYCTSHCWSCWS	4.51e-27	1.55e-23	6.22e-21	3432	2559	2559	2559	1.44	1613	63.03	1232	48.14
46	db/HUMAN/HOCOMOCOv11_core_HUMAN_mono_meme_format.meme	IRF2_HUMAN.H11MO.0.A		RAAAVHGAAAGTGAAASTRV	2.69e-24	1.40e-21	5.65e-19	523	2559	2559	2559	1.2	370	14.46	153	5.98
47	db/HUMAN/HOCOMOCOv11_core_HUMAN_mono_meme_format.meme	KLF9_HUMAN.H11MO.0.C		GRRGKGGGCGTGGCC	1.12e-23	5.04e-21	2.02e-18	450	2559	2559	2559	1.21	320	12.50	122	4.77
48	db/HUMAN/HOCOMOCOv11_core_HUMAN_mono_meme_format.meme	FOXJ2_HUMAN.H11MO.0.C		TGTTTRTTTW	8.08e-24	9.43e-21	3.79e-18	1167	2559	2559	2559	1.97	612	23.92	335	13.09
49	db/HUMAN/HOCOMOCOv11_core_HUMAN_mono_meme_format.meme	SRBP2_HUMAN.H11MO.0.B		VSGTGGGGWGABG	5.26e-24	1.18e-20	4.75e-18	2246	2559	2559	2559	1.86	923	36.07	595	23.25
50	db/HUMAN/HOCOMOCOv11_core_HUMAN_mono_meme_format.meme	ZFP28_HUMAN.H11MO.0.C		TTCTATTTCTTCTTGWGTCA	3.37e-23	1.58e-20	6.35e-18	469	2559	2559	2559	1.41	334	13.05	133	5.20
51	db/HUMAN/HOCOMOCOv11_core_HUMAN_mono_meme_format.meme	TBX21_HUMAN.H11MO.0.A		GDGDRGGTGTGRV	2.26e-22	6.65e-19	2.67e-16	2941	2559	2559	2559	3.81	551	21.53	295	11.53
52	db/HUMAN/HOCOMOCOv11_core_HUMAN_mono_meme_format.meme	KLF4_HUMAN.H11MO.0.A		WGGGYGKGGC	8.48e-22	7.45e-19	2.99e-16	878	2559	2559	2559	11.5	223	8.71	68	2.66
53	db/HUMAN/HOCOMOCOv11_core_HUMAN_mono_meme_format.meme	LYL1_HUMAN.H11MO.0.A		CCAKCTGYTYYCTB	3.36e-22	1.06e-18	4.26e-16	3148	2559	2559	2559	1.13	1655	64.67	1315	51.39
54	db/HUMAN/HOCOMOCOv11_core_HUMAN_mono_meme_format.meme	SP1_HUMAN.H11MO.0.A		VGGGGGCGGGGCCKGGGGGGGG	5.27e-21	1.12e-18	4.49e-16	212	2559	2559	2559	9.78	115	4.49	15	0.59
55	db/HUMAN/HOCOMOCOv11_core_HUMAN_mono_meme_format.meme	E2F4_HUMAN.H11MO.0.A		SRGGGCGGGAARD	1.46e-20	9.75e-18	3.92e-15	667	2559	2559	2559	1.07	439	17.16	219	8.56
56	db/HUMAN/HOCOMOCOv11_core_HUMAN_mono_meme_format.meme	FOXO1_HUMAN.H11MO.0.A		KBBYTGTTTHCN	5.54e-21	1.50e-17	6.03e-15	2710	2559	2559	2559	1.14	1416	55.33	1082	42.28
57	db/HUMAN/HOCOMOCOv11_core_HUMAN_mono_meme_format.meme	SRY_HUMAN.H11MO.0.B		YWTTGTTTH	4.83e-20	1.17e-16	4.72e-14	2428	2559	2559	2559	6.09	258	10.08	95	3.71
58	db/HUMAN/HOCOMOCOv11_core_HUMAN_mono_meme_format.meme	E2F1_HUMAN.H11MO.0.A		RRNKGGCGGGAARR	1.72e-19	1.22e-16	4.89e-14	706	2559	2559	2559	2.26	299	11.68	124	4.85
59	db/HUMAN/HOCOMOCOv11_core_HUMAN_mono_meme_format.meme	GATA3_HUMAN.H11MO.0.A		RVAGATAAVAD	1.54e-19	2.79e-16	1.12e-13	1805	2559	2559	2559	1.04	1044	40.80	738	28.84
60	db/HUMAN/HOCOMOCOv11_core_HUMAN_mono_meme_format.meme	IRF7_HUMAN.H11MO.0.C		GAAASYGAAA	1.74e-19	3.18e-16	1.28e-13	1826	2559	2559	2559	1.3	926	36.19	631	24.66
61	db/HUMAN/HOCOMOCOv11_core_HUMAN_mono_meme_format.meme	Z324A_HUMAN.H11MO.0.C		KVTCAAACCATCCTTKSCTKSCW	2.62e-19	3.45e-16	1.39e-13	1319	2559	2559	2559	1.67	670	26.18	410	16.02
62	db/HUMAN/HOCOMOCOv11_core_HUMAN_mono_meme_format.meme	ZFP82_HUMAN.H11MO.0.C		TTCCADTTCAYTAATTYTCTCTTC	5.12e-19	3.97e-16	1.59e-13	774	2559	2559	2559	1.71	460	17.98	243	9.50
63	db/HUMAN/HOCOMOCOv11_core_HUMAN_mono_meme_format.meme	COT1_HUMAN.H11MO.0.C		GRGGKSARAGGTCAGGG	2.77e-19	4.58e-16	1.84e-13	1651	2559	2559	2559	1.44	858	33.53	572	22.35
64	db/HUMAN/HOCOMOCOv11_core_HUMAN_mono_meme_format.meme	ZN121_HUMAN.H11MO.0.C		CTGGGCAACABAGYRAGACC	2.40e-18	5.36e-16	2.15e-13	223	2559	2559	2559	3.5	141	5.51	32	1.25
65	db/HUMAN/HOCOMOCOv11_core_HUMAN_mono_meme_format.meme	KLF12_HUMAN.H11MO.0.C		VGGGGCGGGGC	2.23e-18	1.43e-15	5.75e-13	642	2559	2559	2559	1.19	408	15.94	207	8.09
66	db/HUMAN/HOCOMOCOv11_core_HUMAN_mono_meme_format.meme	ERG_HUMAN.H11MO.0.A		RRRSAGGAAGYGG	1.76e-18	2.67e-15	1.07e-12	1512	2559	2559	2559	1.04	897	35.05	613	23.95
67	db/HUMAN/HOCOMOCOv11_core_HUMAN_mono_meme_format.meme	MXI1_HUMAN.H11MO.0.A		VCACGTGGSNGSBGS	1.31e-17	1.34e-14	5.38e-12	1020	2559	2559	2559	1.42	547	21.38	320	12.50
68	db/HUMAN/HOCOMOCOv11_core_HUMAN_mono_meme_format.meme	Z354A_HUMAN.H11MO.0.C		RTTTARWYCATTTACATTTAATGT	6.21e-17	4.54e-14	1.82e-11	730	2559	2559	2559	1.57	437	17.08	237	9.26
69	db/HUMAN/HOCOMOCOv11_core_HUMAN_mono_meme_format.meme	ETV4_HUMAN.H11MO.0.B		VRCAGGAARBR	3.56e-17	8.56e-14	3.44e-11	2408	2559	2559	2559	1.49	1111	43.42	821	32.08
70	db/HUMAN/HOCOMOCOv11_core_HUMAN_mono_meme_format.meme	ZNF76_HUMAN.H11MO.0.C		RRKGCMTKCTGGGARWTGTAGT	2.34e-16	1.19e-13	4.80e-11	510	2559	2559	2559	1.38	340	13.29	167	6.53
71	db/HUMAN/HOCOMOCOv11_core_HUMAN_mono_meme_format.meme	LEF1_HUMAN.H11MO.0.A		BCCTTTSWWNTBYH	6.86e-17	2.21e-13	8.89e-11	3226	2559	2559	2559	1.05	1725	67.41	1437	56.15
72	db/HUMAN/HOCOMOCOv11_core_HUMAN_mono_meme_format.meme	NR6A1_HUMAN.H11MO.0.B		AAGKTCAAGKTCA	5.67e-16	2.32e-13	9.32e-11	409	2559	2559	2559	80.6	66	2.58	4	0.16
73	db/HUMAN/HOCOMOCOv11_core_HUMAN_mono_meme_format.meme	RARA_HUMAN.H11MO.0.A		GGRRGRTSMRRAGKTCAAGG	2.62e-16	2.94e-13	1.18e-10	1122	2559	2559	2559	21.4	143	5.59	38	1.48
74	db/HUMAN/HOCOMOCOv11_core_HUMAN_mono_meme_format.meme	RUNX2_HUMAN.H11MO.0.A		KGKYTGTGGTTTKK	3.58e-16	6.81e-13	2.74e-10	1902	2559	2559	2559	1.28	981	38.34	709	27.71
75	db/HUMAN/HOCOMOCOv11_core_HUMAN_mono_meme_format.meme	SMCA1_HUMAN.H11MO.0.C		CMARGAAGMATD	3.59e-16	7.49e-13	3.01e-10	2085	2559	2559	2559	1.32	994	38.84	721	28.18
76	db/HUMAN/HOCOMOCOv11_core_HUMAN_mono_meme_format.meme	ETS1_HUMAN.H11MO.0.A		RRRCMGGAAGTGG	1.61e-15	1.60e-12	6.43e-10	996	2559	2559	2559	1.13	582	22.74	363	14.19
77	db/HUMAN/HOCOMOCOv11_core_HUMAN_mono_meme_format.meme	PTF1A_HUMAN.H11MO.0.B		SCAGCTGBYBBYBYYCHC	2.00e-15	2.85e-12	1.15e-9	1428	2559	2559	2559	1.1	835	32.63	583	22.78
78	db/HUMAN/HOCOMOCOv11_core_HUMAN_mono_meme_format.meme	MAX_HUMAN.H11MO.0.A		VRGCACGTGG	3.33e-15	3.26e-12	1.31e-9	978	2559	2559	2559	3.07	258	10.08	114	4.45
79	db/HUMAN/HOCOMOCOv11_core_HUMAN_mono_meme_format.meme	STF1_HUMAN.H11MO.0.B		SYYCAAGGYCA	2.07e-15	3.34e-12	1.34e-9	1617	2559	2559	2559	88.6	64	2.50	4	0.16
80	db/HUMAN/HOCOMOCOv11_core_HUMAN_mono_meme_format.meme	MEF2A_HUMAN.H11MO.0.A		DKCTATTTTTRGM	3.67e-15	3.77e-12	1.52e-9	1028	2559	2559	2559	1.07	611	23.88	390	15.24
81	db/HUMAN/HOCOMOCOv11_core_HUMAN_mono_meme_format.meme	FEZF1_HUMAN.H11MO.0.C		DYTGYYCTTTTH	1.56e-15	3.80e-12	1.53e-9	2443	2559	2559	2559	1.18	1240	48.46	960	37.51
82	db/HUMAN/HOCOMOCOv11_core_HUMAN_mono_meme_format.meme	ESR2_HUMAN.H11MO.0.A		RGGTCASCSTGMCCY	6.27e-15	7.19e-12	2.89e-9	1147	2559	2559	2559	11.9	159	6.21	51	1.99
83	db/HUMAN/HOCOMOCOv11_core_HUMAN_mono_meme_format.meme	NR5A2_HUMAN.H11MO.0.B		KBYCAAGGYCA	1.47e-14	1.59e-11	6.41e-9	1087	2559	2559	2559	106	64	2.50	5	0.20
84	db/HUMAN/HOCOMOCOv11_core_HUMAN_mono_meme_format.meme	OSR2_HUMAN.H11MO.0.C		GBYSCWGCTNCTGYDG	1.10e-14	1.79e-11	7.18e-9	1631	2559	2559	2559	1.19	893	34.90	642	25.09
85	db/HUMAN/HOCOMOCOv11_core_HUMAN_mono_meme_format.meme	BACH1_HUMAN.H11MO.0.A		TGCTGAGTCABSS	3.54e-14	3.07e-11	1.23e-8	866	2559	2559	2559	1.86	385	15.04	213	8.32
86	db/HUMAN/HOCOMOCOv11_core_HUMAN_mono_meme_format.meme	SMAD2_HUMAN.H11MO.0.A		TGTCTGNCWCCT	2.67e-14	5.48e-11	2.20e-8	2052	2559	2559	2559	1.41	975	38.10	721	28.18
87	db/HUMAN/HOCOMOCOv11_core_HUMAN_mono_meme_format.meme	MEF2B_HUMAN.H11MO.0.A		DKKKCTATTTTTRG	2.14e-13	2.87e-10	1.15e-7	1343	2559	2559	2559	1.12	743	29.03	519	20.28
88	db/HUMAN/HOCOMOCOv11_core_HUMAN_mono_meme_format.meme	TBP_HUMAN.H11MO.0.A		MTATAAAARS	1.43e-12	1.86e-9	7.49e-7	1301	2559	2559	2559	1.13	687	26.85	477	18.64
89	db/HUMAN/HOCOMOCOv11_core_HUMAN_mono_meme_format.meme	PRGR_HUMAN.H11MO.0.A		RGAACATTYTGTTCTB	1.80e-12	1.99e-9	8.01e-7	1106	2559	2559	2559	1.25	594	23.21	397	15.51
90	db/HUMAN/HOCOMOCOv11_core_HUMAN_mono_meme_format.meme	NFKB1_HUMAN.H11MO.0.A		AGGGAAAK	8.78e-13	2.29e-9	9.20e-7	2607	2559	2559	2559	1.23	1288	50.33	1036	40.48
91	db/HUMAN/HOCOMOCOv11_core_HUMAN_mono_meme_format.meme	ETV2_HUMAN.H11MO.0.B		RRARRCAGGAARYRGS	3.00e-12	2.41e-9	9.68e-7	803	2559	2559	2559	5.34	244	9.53	118	4.61
92	db/HUMAN/HOCOMOCOv11_core_HUMAN_mono_meme_format.meme	GCR_HUMAN.H11MO.0.A		RGAACABMVTGTNCY	2.87e-12	3.00e-9	1.21e-6	1045	2559	2559	2559	1.49	500	19.54	319	12.47
93	db/HUMAN/HOCOMOCOv11_core_HUMAN_mono_meme_format.meme	THAP1_HUMAN.H11MO.0.C		SGCCGCCATSTYGGSYBCGGGC	7.34e-12	4.78e-9	1.92e-6	651	2559	2559	2559	1.34	405	15.83	244	9.53
94	db/HUMAN/HOCOMOCOv11_core_HUMAN_mono_meme_format.meme	ZN554_HUMAN.H11MO.0.C		GCWGAGYCANGTRGDKKRCT	4.72e-12	5.86e-9	2.36e-6	1242	2559	2559	2559	7.43	223	8.71	104	4.06
95	db/HUMAN/HOCOMOCOv11_core_HUMAN_mono_meme_format.meme	ELF5_HUMAN.H11MO.0.A		VGRASSAGGAAGTRV	6.28e-12	7.05e-9	2.83e-6	1122	2559	2559	2559	1.06	661	25.83	460	17.98
96	db/HUMAN/HOCOMOCOv11_core_HUMAN_mono_meme_format.meme	FOXM1_HUMAN.H11MO.0.A		TGTTTRCTYWKB	4.79e-12	9.54e-9	3.83e-6	1991	2559	2559	2559	1.24	976	38.14	745	29.11
97	db/HUMAN/HOCOMOCOv11_core_HUMAN_mono_meme_format.meme	NR1D1_HUMAN.H11MO.0.B		RRRNMASTGGGTCAGDRDR	2.69e-11	5.96e-8	2.40e-5	2214	2559	2559	2559	1.73	905	35.37	687	26.85
98	db/HUMAN/HOCOMOCOv11_core_HUMAN_mono_meme_format.meme	ZN143_HUMAN.H11MO.0.A		DGCMTKCTGGGARWTGTAGTYY	3.05e-10	6.99e-8	2.81e-5	229	2559	2559	2559	1.68	153	5.98	64	2.50
99	db/HUMAN/HOCOMOCOv11_core_HUMAN_mono_meme_format.meme	ZN335_HUMAN.H11MO.0.A		RGCTGYCYNBVSCKMTGCCTGW	1.14e-10	7.20e-8	2.89e-5	632	2559	2559	2559	1.4	382	14.93	234	9.14
100	db/HUMAN/HOCOMOCOv11_core_HUMAN_mono_meme_format.meme	ESR1_HUMAN.H11MO.0.A		AGGTCASMSTGACCY	1.38e-10	1.23e-7	4.94e-5	892	2559	2559	2559	7.6	196	7.66	92	3.60
101	db/HUMAN/HOCOMOCOv11_core_HUMAN_mono_meme_format.meme	ITF2_HUMAN.H11MO.0.C		DGCAGSTGKS	2.34e-10	5.26e-7	2.11e-4	2252	2559	2559	2559	1.03	1233	48.18	1011	39.51
102	db/HUMAN/HOCOMOCOv11_core_HUMAN_mono_meme_format.meme	ZN449_HUMAN.H11MO.0.C		TGGTTGGGCTB	4.80e-10	5.58e-7	2.24e-4	1163	2559	2559	2559	9.68	228	8.91	118	4.61
103	db/HUMAN/HOCOMOCOv11_core_HUMAN_mono_meme_format.meme	ELF2_HUMAN.H11MO.0.C		RAVCCGGAAGTGR	7.82e-10	6.25e-7	2.51e-4	799	2559	2559	2559	1.46	384	15.01	242	9.46
104	db/HUMAN/HOCOMOCOv11_core_HUMAN_mono_meme_format.meme	SOX3_HUMAN.H11MO.0.B		BCCWTTGTBYB	5.98e-10	1.06e-6	4.27e-4	1777	2559	2559	2559	1.15	941	36.77	736	28.76
105	db/HUMAN/HOCOMOCOv11_core_HUMAN_mono_meme_format.meme	MYCN_HUMAN.H11MO.0.A		RGCCACGTGSDS	2.03e-9	1.16e-6	4.68e-4	574	2559	2559	2559	2.84	178	6.96	85	3.32
106	db/HUMAN/HOCOMOCOv11_core_HUMAN_mono_meme_format.meme	HIF1A_HUMAN.H11MO.0.C		GDACGTGM	2.17e-9	1.32e-6	5.29e-4	605	2559	2559	2559	1.02	370	14.46	234	9.14
107	db/HUMAN/HOCOMOCOv11_core_HUMAN_mono_meme_format.meme	MEF2C_HUMAN.H11MO.0.A		DKCTATTTTTRGM	1.40e-9	1.35e-6	5.41e-4	963	2559	2559	2559	1.11	535	20.91	372	14.54
108	db/HUMAN/HOCOMOCOv11_core_HUMAN_mono_meme_format.meme	SUH_HUMAN.H11MO.0.A		VSYSTGGGAAV	7.69e-10	1.51e-6	6.07e-4	1963	2559	2559	2559	1.72	780	30.48	588	22.98
109	db/HUMAN/HOCOMOCOv11_core_HUMAN_mono_meme_format.meme	STAT1_HUMAN.H11MO.0.A		YCCVTTTCCHGGAAAWCHC	5.34e-9	2.92e-6	1.17e-3	546	2559	2559	2559	1.19	332	12.97	206	8.05
110	db/HUMAN/HOCOMOCOv11_core_HUMAN_mono_meme_format.meme	IRF8_HUMAN.H11MO.0.B		RAAARRGGAASTGAAASTDR	5.97e-9	3.92e-6	1.58e-3	657	2559	2559	2559	1.16	397	15.51	260	10.16
111	db/HUMAN/HOCOMOCOv11_core_HUMAN_mono_meme_format.meme	OLIG2_HUMAN.H11MO.0.B		CCAKCTGYTYYYYWBCHB	2.38e-9	4.29e-6	1.73e-3	1806	2559	2559	2559	1.31	882	34.47	688	26.89
112	db/HUMAN/HOCOMOCOv11_core_HUMAN_mono_meme_format.meme	FEV_HUMAN.H11MO.0.B		GCVGGAAGYG	1.90e-9	4.51e-6	1.81e-3	2371	2559	2559	2559	1.02	1284	50.18	1073	41.93
113	db/HUMAN/HOCOMOCOv11_core_HUMAN_mono_meme_format.meme	IKZF1_HUMAN.H11MO.0.C		BTGGGARR	1.86e-9	4.72e-6	1.90e-3	2541	2559	2559	2559	1.7	1016	39.70	813	31.77
114	db/HUMAN/HOCOMOCOv11_core_HUMAN_mono_meme_format.meme	TBX3_HUMAN.H11MO.0.C		DRAGGTGBSAR	2.65e-9	7.33e-6	2.95e-3	2767	2559	2559	2559	1.02	1488	58.15	1279	49.98
115	db/HUMAN/HOCOMOCOv11_core_HUMAN_mono_meme_format.meme	MYC_HUMAN.H11MO.0.A		RCCACGTGCTB	1.79e-8	1.30e-5	5.21e-3	726	2559	2559	2559	1.8	311	12.15	193	7.54
116	db/HUMAN/HOCOMOCOv11_core_HUMAN_mono_meme_format.meme	HTF4_HUMAN.H11MO.0.A		DSCAGSTGKG	1.22e-8	2.50e-5	1.01e-2	2054	2559	2559	2559	1.2	1031	40.29	838	32.75
117	db/HUMAN/HOCOMOCOv11_core_HUMAN_mono_meme_format.meme	PIT1_HUMAN.H11MO.0.C		YTMATGAATATWY	2.35e-8	2.63e-5	1.06e-2	1118	2559	2559	2559	6.42	132	5.16	58	2.27
118	db/HUMAN/HOCOMOCOv11_core_HUMAN_mono_meme_format.meme	ELF3_HUMAN.H11MO.0.A		RAABVAGGAAGTRR	2.96e-8	2.77e-5	1.11e-2	937	2559	2559	2559	1.24	505	19.73	359	14.03
119	db/HUMAN/HOCOMOCOv11_core_HUMAN_mono_meme_format.meme	BMAL1_HUMAN.H11MO.0.A		KSCACGTGHSY	3.97e-8	3.28e-5	1.32e-2	825	2559	2559	2559	1.11	454	17.74	316	12.35
120	db/HUMAN/HOCOMOCOv11_core_HUMAN_mono_meme_format.meme	ZN350_HUMAN.H11MO.0.C		CAGYYYTTTTATDWCCHR	2.29e-8	4.50e-5	1.81e-2	1967	2559	2559	2559	1.07	1075	42.01	884	34.54
121	db/HUMAN/HOCOMOCOv11_core_HUMAN_mono_meme_format.meme	ZIC1_HUMAN.H11MO.0.B		KGGGWGGTS	1.95e-8	4.65e-5	1.87e-2	2385	2559	2559	2559	8.48	272	10.63	162	6.33
122	db/HUMAN/HOCOMOCOv11_core_HUMAN_mono_meme_format.meme	FOXP2_HUMAN.H11MO.0.C		BTGTTTACH	3.26e-8	5.31e-5	2.14e-2	1630	2559	2559	2559	1.26	771	30.13	599	23.41
123	db/HUMAN/HOCOMOCOv11_core_HUMAN_mono_meme_format.meme	MEF2D_HUMAN.H11MO.0.A		DKCTATTTTTAG	8.48e-8	5.54e-5	2.23e-2	653	2559	2559	2559	1.11	373	14.58	250	9.77
124	db/HUMAN/HOCOMOCOv11_core_HUMAN_mono_meme_format.meme	PPARG_HUMAN.H11MO.0.A		MWSTRGGKSARAGGKCA	4.16e-8	6.56e-5	2.64e-2	1576	2559	2559	2559	1.16	847	33.10	671	26.22
125	db/HUMAN/HOCOMOCOv11_core_HUMAN_mono_meme_format.meme	FOXO4_HUMAN.H11MO.0.C		TTGTTTAYK	5.88e-8	8.89e-5	3.57e-2	1513	2559	2559	2559	9.08	193	7.54	104	4.06
126	db/HUMAN/HOCOMOCOv11_core_HUMAN_mono_meme_format.meme	ZN322_HUMAN.H11MO.0.B		GWGCCTGSTACWSWGCCTGR	1.69e-7	1.07e-4	4.29e-2	630	2559	2559	2559	1.3	365	14.26	246	9.61
127	db/HUMAN/HOCOMOCOv11_core_HUMAN_mono_meme_format.meme	NFE2_HUMAN.H11MO.0.A		VVRTGACTCAGCA	2.75e-7	1.65e-4	6.62e-2	599	2559	2559	2559	1.33	315	12.31	206	8.05
128	db/HUMAN/HOCOMOCOv11_core_HUMAN_mono_meme_format.meme	ZN418_HUMAN.H11MO.0.C		TGCTTYTRGCYTCTKVY	1.58e-7	2.02e-4	8.12e-2	1274	2559	2559	2559	1.11	704	27.51	546	21.34
129	db/HUMAN/HOCOMOCOv11_core_HUMAN_mono_meme_format.meme	PRDM1_HUMAN.H11MO.0.A		RAAAGTGAAAGTGR	2.24e-7	2.55e-4	1.03e-1	1138	2559	2559	2559	1.23	592	23.13	446	17.43
130	db/HUMAN/HOCOMOCOv11_core_HUMAN_mono_meme_format.meme	NRF1_HUMAN.H11MO.0.A		CWSTGCGCATGCGCRDS	4.24e-6	3.43e-4	1.38e-1	81	2559	2559	2559	4.17	38	1.48	8	0.31
131	db/HUMAN/HOCOMOCOv11_core_HUMAN_mono_meme_format.meme	PO2F1_HUMAN.H11MO.0.C		AWKBRWATGSAAWYAW	3.84e-7	3.55e-4	1.43e-1	926	2559	2559	2559	1.11	505	19.73	371	14.50
132	db/HUMAN/HOCOMOCOv11_core_HUMAN_mono_meme_format.meme	ZFP42_HUMAN.H11MO.0.A		GGCMGCCATTTT	4.63e-7	3.61e-4	1.45e-1	780	2559	2559	2559	1.07	446	17.43	320	12.50
133	db/HUMAN/HOCOMOCOv11_core_HUMAN_mono_meme_format.meme	NR1H4_HUMAN.H11MO.0.B		RRGGKCAVTGRCCBSGVGG	4.79e-7	4.78e-4	1.92e-1	998	2559	2559	2559	1.86	424	16.57	301	11.76
134	db/HUMAN/HOCOMOCOv11_core_HUMAN_mono_meme_format.meme	THA_HUMAN.H11MO.0.C		RGGTCABYTSAGGTCAK	3.64e-7	6.54e-4	2.63e-1	1796	2559	2559	2559	1.07	982	38.37	812	31.73
135	db/HUMAN/HOCOMOCOv11_core_HUMAN_mono_meme_format.meme	ZBT14_HUMAN.H11MO.0.C		GGAGCGCGC	7.25e-6	9.99e-4	4.02e-1	138	2559	2559	2559	13.8	26	1.02	3	0.12
136	db/HUMAN/HOCOMOCOv11_core_HUMAN_mono_meme_format.meme	MAFB_HUMAN.H11MO.0.B		TGCTGASTYAD	5.50e-7	1.23e-3	4.93e-1	2232	2559	2559	2559	1.27	999	39.04	831	32.47
137	db/HUMAN/HOCOMOCOv11_core_HUMAN_mono_meme_format.meme	IRF9_HUMAN.H11MO.0.C		GAAAGCGAAAYT	5.18e-6	1.41e-3	5.69e-1	273	2559	2559	2559	4.81	72	2.81	28	1.09
138	db/HUMAN/HOCOMOCOv11_core_HUMAN_mono_meme_format.meme	BACH2_HUMAN.H11MO.0.A		TGCTGAGTCAB	1.70e-6	1.52e-3	6.10e-1	896	2559	2559	2559	7.9	122	4.77	60	2.34
139	db/HUMAN/HOCOMOCOv11_core_HUMAN_mono_meme_format.meme	TYY1_HUMAN.H11MO.0.A		CAARATGGCGGC	7.43e-6	1.66e-3	6.68e-1	224	2559	2559	2559	1.47	124	4.85	65	2.54
140	db/HUMAN/HOCOMOCOv11_core_HUMAN_mono_meme_format.meme	ZN708_HUMAN.H11MO.0.C		GCCTAATAARBAGGYACAGC	4.10e-6	1.67e-3	6.72e-1	408	2559	2559	2559	28.2	42	1.64	10	0.39
141	db/HUMAN/HOCOMOCOv11_core_HUMAN_mono_meme_format.meme	TGIF1_HUMAN.H11MO.0.A		TGACAGS	6.89e-7	1.81e-3	7.28e-1	2629	2559	2559	2559	1.19	1256	49.08	1083	42.32
142	db/HUMAN/HOCOMOCOv11_core_HUMAN_mono_meme_format.meme	MYOD1_HUMAN.H11MO.0.A		VCAGCTGYYBCYGBC	2.25e-6	1.85e-3	7.45e-1	825	2559	2559	2559	169	35	1.37	6	0.23
143	db/HUMAN/HOCOMOCOv11_core_HUMAN_mono_meme_format.meme	ZBTB6_HUMAN.H11MO.0.C		GGWGMTGGAGCCD	1.94e-6	1.87e-3	7.50e-1	960	2559	2559	2559	1.13	527	20.59	399	15.59
144	db/HUMAN/HOCOMOCOv11_core_HUMAN_mono_meme_format.meme	STAT3_HUMAN.H11MO.0.A		SAYTTCCMRGAA	2.05e-6	2.06e-3	8.28e-1	1006	2559	2559	2559	1.18	520	20.32	393	15.36
145	db/HUMAN/HOCOMOCOv11_core_HUMAN_mono_meme_format.meme	NDF1_HUMAN.H11MO.0.A		RRCAGATGGY	2.45e-6	2.10e-3	8.44e-1	859	2559	2559	2559	1.03	491	19.19	368	14.38
146	db/HUMAN/HOCOMOCOv11_core_HUMAN_mono_meme_format.meme	ELF1_HUMAN.H11MO.0.A		VRACCCGGAAGTGS	3.41e-6	2.18e-3	8.75e-1	639	2559	2559	2559	1.15	357	13.95	252	9.85
147	db/HUMAN/HOCOMOCOv11_core_HUMAN_mono_meme_format.meme	BHA15_HUMAN.H11MO.0.B		SSAGCAGCTGG	2.12e-6	2.34e-3	9.40e-1	1104	2559	2559	2559	2.29	416	16.26	301	11.76
148	db/HUMAN/HOCOMOCOv11_core_HUMAN_mono_meme_format.meme	ERR2_HUMAN.H11MO.0.A		YCAAGGTCA	2.75e-6	2.49e-3	1.00e0	906	2559	2559	2559	4.32	261	10.20	170	6.64
149	db/HUMAN/HOCOMOCOv11_core_HUMAN_mono_meme_format.meme	ZEB1_HUMAN.H11MO.0.A		BVCAGGTGWG	1.42e-6	2.74e-3	1.10e0	1934	2559	2559	2559	1.09	1010	39.47	848	33.14
150	db/HUMAN/HOCOMOCOv11_core_HUMAN_mono_meme_format.meme	EPAS1_HUMAN.H11MO.0.B		VTACGTGMC	7.99e-6	2.83e-3	1.14e0	354	2559	2559	2559	1.05	211	8.25	133	5.20
151	db/HUMAN/HOCOMOCOv11_core_HUMAN_mono_meme_format.meme	SRBP1_HUMAN.H11MO.0.A		DGTSRGGTGAB	1.74e-6	3.12e-3	1.26e0	1798	2559	2559	2559	1.07	945	36.93	787	30.75
152	db/HUMAN/HOCOMOCOv11_core_HUMAN_mono_meme_format.meme	ZSC31_HUMAN.H11MO.0.C		RGCAGCAGGGCARTTAKR	3.70e-6	3.21e-3	1.29e0	868	2559	2559	2559	1.18	493	19.27	372	14.54
153	db/HUMAN/HOCOMOCOv11_core_HUMAN_mono_meme_format.meme	ZNF85_HUMAN.H11MO.0.C		AWAGAARWCTGMWGKAATCT	7.67e-6	3.27e-3	1.31e0	427	2559	2559	2559	2.07	185	7.23	112	4.38
154	db/HUMAN/HOCOMOCOv11_core_HUMAN_mono_meme_format.meme	SPI1_HUMAN.H11MO.0.A		RRAAAGAGGAAGTGRVD	4.90e-6	3.41e-3	1.37e0	698	2559	2559	2559	1.3	377	14.73	271	10.59
155	db/HUMAN/HOCOMOCOv11_core_HUMAN_mono_meme_format.meme	ASCL1_HUMAN.H11MO.0.A		CHVCASCTGCYBYY	3.11e-6	3.49e-3	1.40e0	1124	2559	2559	2559	1.46	543	21.22	416	16.26
156	db/HUMAN/HOCOMOCOv11_core_HUMAN_mono_meme_format.meme	SMAD4_HUMAN.H11MO.0.B		CWGTCTGDCACCT	2.41e-6	3.55e-3	1.43e0	1473	2559	2559	2559	1.05	811	31.69	662	25.87
157	db/HUMAN/HOCOMOCOv11_core_HUMAN_mono_meme_format.meme	IRF4_HUMAN.H11MO.0.A		RAAWGRGGAASTGAAASY	7.26e-6	5.43e-3	2.18e0	751	2559	2559	2559	1.19	417	16.30	308	12.04
158	db/HUMAN/HOCOMOCOv11_core_HUMAN_mono_meme_format.meme	CTCF_HUMAN.H11MO.0.A		YGGCCACCAGRKGGCRSYV	1.94e-5	5.91e-3	2.38e0	305	2559	2559	2559	486	19	0.74	1	0.04
159	db/HUMAN/HOCOMOCOv11_core_HUMAN_mono_meme_format.meme	ETV1_HUMAN.H11MO.0.A		SRCCGGAAGYG	9.62e-6	7.04e-3	2.83e0	734	2559	2559	2559	1.04	421	16.45	313	12.23
160	db/HUMAN/HOCOMOCOv11_core_HUMAN_mono_meme_format.meme	GABPA_HUMAN.H11MO.0.A		GVVRCCGGAAGTGV	1.89e-5	8.89e-3	3.57e0	473	2559	2559	2559	1.18	259	10.12	176	6.88
161	db/HUMAN/HOCOMOCOv11_core_HUMAN_mono_meme_format.meme	EHF_HUMAN.H11MO.0.B		VWACSAGGAAGTDVS	1.36e-5	9.55e-3	3.84e0	708	2559	2559	2559	1.19	377	14.73	276	10.79
162	db/HUMAN/HOCOMOCOv11_core_HUMAN_mono_meme_format.meme	PAX5_HUMAN.H11MO.0.A		SCSKGGGCARCVRAGCGWGAC	1.78e-5	9.58e-3	3.85e0	540	2559	2559	2559	1.32	311	12.15	220	8.60
163	db/HUMAN/HOCOMOCOv11_core_HUMAN_mono_meme_format.meme	RARG_HUMAN.H11MO.0.B		RGGTCASVRTGVCMTGRV	7.67e-6	1.17e-2	4.69e0	1531	2559	2559	2559	1.26	756	29.54	618	24.15
164	db/HUMAN/HOCOMOCOv11_core_HUMAN_mono_meme_format.meme	ZN331_HUMAN.H11MO.0.C		GGCTGGGCTCAGCTGGGTGG	1.11e-4	1.19e-2	4.79e0	108	2559	2559	2559	4.44	50	1.95	19	0.74
165	db/HUMAN/HOCOMOCOv11_core_HUMAN_mono_meme_format.meme	RFX1_HUMAN.H11MO.0.B		SSSSCBGTTGCCAKGGVRACSS	4.93e-5	1.53e-2	6.16e0	313	2559	2559	2559	3.22	116	4.53	64	2.50
166	db/HUMAN/HOCOMOCOv11_core_HUMAN_mono_meme_format.meme	BHE40_HUMAN.H11MO.0.A		DGCACGTGAS	3.28e-5	1.82e-2	7.33e0	562	2559	2559	2559	1.53	218	8.52	144	5.63
167	db/HUMAN/HOCOMOCOv11_core_HUMAN_mono_meme_format.meme	CLOCK_HUMAN.H11MO.0.C		CWGHCACGTGMVVM	1.04e-5	2.00e-2	8.04e0	1937	2559	2559	2559	2.21	416	16.26	309	12.08
168	db/HUMAN/HOCOMOCOv11_core_HUMAN_mono_meme_format.meme	CTCFL_HUMAN.H11MO.0.A		GCCDSYAGGGGGCGCYV	5.32e-5	2.24e-2	8.99e0	425	2559	2559	2559	4.09	148	5.78	89	3.48
169	db/HUMAN/HOCOMOCOv11_core_HUMAN_mono_meme_format.meme	HXA9_HUMAN.H11MO.0.B		RTGATTTATKR	3.07e-5	2.39e-2	9.59e0	787	2559	2559	2559	1.39	338	13.21	246	9.61
# AME (Analysis of Motif Enrichment): Version 5.0.5 compiled on Jul 15 2019 at 00:31:14
# The format of this file is described at http://meme-suite.org//doc/ame-output-format.html.
# ame --verbose 1 --oc . --scoring avg --method fisher --hit-lo-fraction 0.25 --evalue-report-threshold 10.0 --control --shuffle-- --kmer 2 24.hours.downstream.300bp.fasta db/HUMAN/HOCOMOCOv11_core_HUMAN_mono_meme_format.meme
