# Supplementary material for: A Multi-Layered Study on Harmonic Oscillations in Mammalian Genomics and Proteomics
Source: Int J Mol Sci. 2019 Sep 17;20(18):4585. doi: 10.3390/ijms20184585 (PMC6770795; doi:10.3390/ijms20184585)
Supplement: Supplementary file 1 [file ijms-20-04585-s001.zip › TableS6_24hour_upstream.csv]

rank	motif_DB	motif_ID	motif_alt_ID	consensus	p-value	adj_p-value	E-value	tests	FASTA_max	pos	neg	PWM_min	TP	%TP	FP	%FP
1	db/HUMAN/HOCOMOCOv11_core_HUMAN_mono_meme_format.meme	ZN770_HUMAN.H11MO.0.C		GGGAGGCYGAGGBRGGAGGATC	1.04e-624	3.01e-621	1.21e-618	2882	2559	2559	2559	4.12	2005	78.35	212	8.28
2	db/HUMAN/HOCOMOCOv11_core_HUMAN_mono_meme_format.meme	MAZ_HUMAN.H11MO.0.A		GGGGGAGGGGGDGRGRRRGRRG	1.06e-621	3.91e-618	1.57e-615	3694	2559	2559	2559	9.12	2113	82.57	302	11.80
3	db/HUMAN/HOCOMOCOv11_core_HUMAN_mono_meme_format.meme	VEZF1_HUMAN.H11MO.0.C		GGRRRRGRRGGAGGGGGRGRRR	1.25e-593	4.91e-590	1.97e-587	3934	2559	2559	2559	11.2	2008	78.47	249	9.73
4	db/HUMAN/HOCOMOCOv11_core_HUMAN_mono_meme_format.meme	EGR2_HUMAN.H11MO.0.A		GRGRRKGWGKGGGHGGRG	6.60e-580	2.36e-576	9.48e-574	3572	2559	2559	2559	4.26	2125	83.04	366	14.30
5	db/HUMAN/HOCOMOCOv11_core_HUMAN_mono_meme_format.meme	PATZ1_HUMAN.H11MO.0.C		GGGGMGGGGGMKGGRRVGGVRG	2.42e-563	8.50e-560	3.42e-557	3511	2559	2559	2559	4.21	2136	83.47	399	15.59
6	db/HUMAN/HOCOMOCOv11_core_HUMAN_mono_meme_format.meme	SP3_HUMAN.H11MO.0.B		SGVVGGGGGCGGGGCBRGSS	1.11e-545	3.52e-542	1.42e-539	3187	2559	2559	2559	5.34	1925	75.22	243	9.50
7	db/HUMAN/HOCOMOCOv11_core_HUMAN_mono_meme_format.meme	ZN467_HUMAN.H11MO.0.C		GGGGAGGGGRRGGRGRRGGRRR	1.46e-534	4.55e-531	1.83e-528	3111	2559	2559	2559	6.86	1951	76.24	276	10.79
8	db/HUMAN/HOCOMOCOv11_core_HUMAN_mono_meme_format.meme	ZBT17_HUMAN.H11MO.0.A		SRRGGWGGGGGAGGGGMRR	2.54e-532	1.03e-528	4.15e-526	4063	2559	2559	2559	5.89	2073	81.01	382	14.93
9	db/HUMAN/HOCOMOCOv11_core_HUMAN_mono_meme_format.meme	SP2_HUMAN.H11MO.0.A		GGSSVGGGGGCGGGGCCDGSGS	1.59e-529	4.11e-526	1.65e-523	2593	2559	2559	2559	3.09	1845	72.10	206	8.05
10	db/HUMAN/HOCOMOCOv11_core_HUMAN_mono_meme_format.meme	WT1_HUMAN.H11MO.0.C		RGGVGGGGGAGGRGGVGGRG	6.53e-518	1.92e-514	7.73e-512	2944	2559	2559	2559	2.97	2031	79.37	364	14.22
11	db/HUMAN/HOCOMOCOv11_core_HUMAN_mono_meme_format.meme	IRF3_HUMAN.H11MO.0.B		RAAARGGAAAVDGAAASDGA	4.75e-514	1.77e-510	7.11e-508	3723	2559	2559	2559	2.81	2220	86.75	563	22.00
12	db/HUMAN/HOCOMOCOv11_core_HUMAN_mono_meme_format.meme	KLF15_HUMAN.H11MO.0.A		RGGGMGGRGVDGGGGGRGG	1.02e-507	3.09e-504	1.24e-501	3028	2559	2559	2559	4.44	1948	76.12	308	12.04
13	db/HUMAN/HOCOMOCOv11_core_HUMAN_mono_meme_format.meme	EGR1_HUMAN.H11MO.0.A		VDRDGCGKGGGYGGRRR	1.64e-498	5.50e-495	2.21e-492	3356	2559	2559	2559	2.22	2093	81.79	450	17.58
14	db/HUMAN/HOCOMOCOv11_core_HUMAN_mono_meme_format.meme	SP4_HUMAN.H11MO.0.A		SRGVARGRGGCGGRGCHDRR	1.52e-495	5.18e-492	2.08e-489	3397	2559	2559	2559	3.8	1929	75.38	309	12.08
15	db/HUMAN/HOCOMOCOv11_core_HUMAN_mono_meme_format.meme	KLF6_HUMAN.H11MO.0.A		GSRRGGGHGGGGMHGGGRV	1.51e-491	5.42e-488	2.18e-485	3577	2559	2559	2559	5.05	1903	74.36	294	11.49
16	db/HUMAN/HOCOMOCOv11_core_HUMAN_mono_meme_format.meme	ZN341_HUMAN.H11MO.0.C		GRGGRRRRGGRGRRGGAASAGC	4.76e-483	1.81e-479	7.27e-477	3795	2559	2559	2559	5.9	1950	76.20	343	13.40
17	db/HUMAN/HOCOMOCOv11_core_HUMAN_mono_meme_format.meme	KLF3_HUMAN.H11MO.0.B		GGRGVDGGGCGGGGCYGGG	9.60e-473	2.78e-469	1.12e-466	2893	2559	2559	2559	3.72	1797	70.22	241	9.42
18	db/HUMAN/HOCOMOCOv11_core_HUMAN_mono_meme_format.meme	SP1_HUMAN.H11MO.0.A		VGGGGGCGGGGCCKGGGGGGGG	2.48e-431	4.09e-428	1.65e-425	1653	2559	2559	2559	1.08	1526	59.63	127	4.96
19	db/HUMAN/HOCOMOCOv11_core_HUMAN_mono_meme_format.meme	ZN263_HUMAN.H11MO.0.A		GGGAGGAGGRRGRGGRGGRR	1.39e-408	4.47e-405	1.80e-402	3226	2559	2559	2559	1.73	2119	82.81	626	24.46
20	db/HUMAN/HOCOMOCOv11_core_HUMAN_mono_meme_format.meme	FOXJ3_HUMAN.H11MO.0.A		TTGTTTATKKTTW	1.17e-403	2.74e-400	1.10e-397	2347	2559	2559	2559	1.01	1915	74.83	432	16.88
21	db/HUMAN/HOCOMOCOv11_core_HUMAN_mono_meme_format.meme	IRF1_HUMAN.H11MO.0.A		RAAANWGAAASTGAAASYRR	1.53e-380	3.90e-377	1.57e-374	2541	2559	2559	2559	1.01	1995	77.96	546	21.34
22	db/HUMAN/HOCOMOCOv11_core_HUMAN_mono_meme_format.meme	STAT2_HUMAN.H11MO.0.A		RRGRAAAHGAAACTGAAAV	1.51e-380	3.94e-377	1.59e-374	2607	2559	2559	2559	1.09	1994	77.92	545	21.30
23	db/HUMAN/HOCOMOCOv11_core_HUMAN_mono_meme_format.meme	ZN281_HUMAN.H11MO.0.A		RGGWGGGGGAGGGGV	2.31e-378	6.83e-375	2.75e-372	2964	2559	2559	2559	2.79	1915	74.83	474	18.52
24	db/HUMAN/HOCOMOCOv11_core_HUMAN_mono_meme_format.meme	BC11A_HUMAN.H11MO.0.A		RAAAGAGGAAGTGARAV	2.31e-373	1.06e-369	4.27e-367	4595	2559	2559	2559	2.66	2041	79.76	606	23.68
25	db/HUMAN/HOCOMOCOv11_core_HUMAN_mono_meme_format.meme	E2F7_HUMAN.H11MO.0.B		GDGGCGGGAARDR	8.05e-371	2.76e-367	1.11e-364	3421	2559	2559	2559	1.88	1915	74.83	487	19.03
26	db/HUMAN/HOCOMOCOv11_core_HUMAN_mono_meme_format.meme	TAF1_HUMAN.H11MO.0.A		RARRWGGCGGMGGMGR	2.60e-367	8.45e-364	3.40e-361	3247	2559	2559	2559	1.48	2035	79.52	611	23.88
27	db/HUMAN/HOCOMOCOv11_core_HUMAN_mono_meme_format.meme	PRDM6_HUMAN.H11MO.0.C		RRRARGAAAAAAA	5.86e-361	2.61e-357	1.05e-354	4450	2559	2559	2559	3.21	1936	75.65	524	20.48
28	db/HUMAN/HOCOMOCOv11_core_HUMAN_mono_meme_format.meme	FOXJ2_HUMAN.H11MO.0.C		TGTTTRTTTW	6.90e-345	2.09e-341	8.39e-339	3026	2559	2559	2559	2.85	1541	60.22	241	9.42
29	db/HUMAN/HOCOMOCOv11_core_HUMAN_mono_meme_format.meme	ANDR_HUMAN.H11MO.0.A		TGTTCTTKKYTGTTTRYW	4.33e-344	1.35e-340	5.41e-338	3112	2559	2559	2559	1.44	2005	78.35	624	24.38
30	db/HUMAN/HOCOMOCOv11_core_HUMAN_mono_meme_format.meme	KLF1_HUMAN.H11MO.0.A		DGGGYGKGGCYGGG	2.09e-331	5.86e-328	2.36e-325	2800	2559	2559	2559	3.61	1569	61.31	279	10.90
31	db/HUMAN/HOCOMOCOv11_core_HUMAN_mono_meme_format.meme	ZSC22_HUMAN.H11MO.0.C		RGKCWGAGGGMGGAGG	6.65e-331	1.88e-327	7.56e-325	2829	2559	2559	2559	1.44	1937	75.69	581	22.70
32	db/HUMAN/HOCOMOCOv11_core_HUMAN_mono_meme_format.meme	FOXP1_HUMAN.H11MO.0.A		TBTGTTTMY	1.28e-329	5.23e-326	2.10e-323	4079	2559	2559	2559	1.74	1919	74.99	566	22.12
33	db/HUMAN/HOCOMOCOv11_core_HUMAN_mono_meme_format.meme	E2F6_HUMAN.H11MO.0.A		DGGGCGGGARRVR	6.95e-322	2.32e-318	9.33e-316	3339	2559	2559	2559	1.75	1918	74.95	580	22.67
34	db/HUMAN/HOCOMOCOv11_core_HUMAN_mono_meme_format.meme	SRY_HUMAN.H11MO.0.B		YWTTGTTTH	3.46e-320	1.31e-316	5.27e-314	3788	2559	2559	2559	2.02	1501	58.66	251	9.81
35	db/HUMAN/HOCOMOCOv11_core_HUMAN_mono_meme_format.meme	FLI1_HUMAN.H11MO.0.A		SRRGGMAGGAAGGRRRGR	9.56e-317	3.47e-313	1.40e-310	3635	2559	2559	2559	2.19	2060	80.50	739	28.88
36	db/HUMAN/HOCOMOCOv11_core_HUMAN_mono_meme_format.meme	KLF5_HUMAN.H11MO.0.A		WGGGTGKGGCDGGG	1.36e-309	4.82e-306	1.94e-303	3533	2559	2559	2559	2.25	1996	78.00	684	26.73
37	db/HUMAN/HOCOMOCOv11_core_HUMAN_mono_meme_format.meme	ETS2_HUMAN.H11MO.0.B		RDVRGGAARVRRR	1.15e-302	5.58e-299	2.24e-296	4845	2559	2559	2559	2.47	2043	79.84	750	29.31
38	db/HUMAN/HOCOMOCOv11_core_HUMAN_mono_meme_format.meme	TFDP1_HUMAN.H11MO.0.C		RRRRGGCGGGAARN	1.41e-296	3.85e-293	1.55e-290	2741	2559	2559	2559	1.12	1934	75.58	647	25.28
39	db/HUMAN/HOCOMOCOv11_core_HUMAN_mono_meme_format.meme	ETV5_HUMAN.H11MO.0.C		RRRSAGGAARDGRV	2.26e-292	1.07e-288	4.29e-286	4712	2559	2559	2559	3.39	1708	66.74	449	17.55
40	db/HUMAN/HOCOMOCOv11_core_HUMAN_mono_meme_format.meme	NFAC1_HUMAN.H11MO.0.B		AWGGAAARWVWGAMW	2.59e-292	1.18e-288	4.75e-286	4562	2559	2559	2559	2.08	2114	82.61	856	33.45
41	db/HUMAN/HOCOMOCOv11_core_HUMAN_mono_meme_format.meme	KLF9_HUMAN.H11MO.0.C		GRRGKGGGCGTGGCC	1.81e-275	3.32e-272	1.33e-269	1827	2559	2559	2559	1.66	1357	53.03	228	8.91
42	db/HUMAN/HOCOMOCOv11_core_HUMAN_mono_meme_format.meme	ZN394_HUMAN.H11MO.0.C		NRARWRGAAWNGAMWGRAAK	9.17e-259	3.95e-255	1.59e-252	4311	2559	2559	2559	1.91	1989	77.73	789	30.83
43	db/HUMAN/HOCOMOCOv11_core_HUMAN_mono_meme_format.meme	E2F1_HUMAN.H11MO.0.A		RRNKGGCGGGAARR	3.89e-257	8.08e-254	3.25e-251	2077	2559	2559	2559	1.01	1626	63.54	450	17.58
44	db/HUMAN/HOCOMOCOv11_core_HUMAN_mono_meme_format.meme	KLF12_HUMAN.H11MO.0.C		VGGGGCGGGGC	4.58e-252	1.01e-248	4.07e-246	2209	2559	2559	2559	3.01	1241	48.50	195	7.62
45	db/HUMAN/HOCOMOCOv11_core_HUMAN_mono_meme_format.meme	E2F4_HUMAN.H11MO.0.A		SRGGGCGGGAARD	4.69e-245	9.59e-242	3.86e-239	2043	2559	2559	2559	1.11	1541	60.22	407	15.90
46	db/HUMAN/HOCOMOCOv11_core_HUMAN_mono_meme_format.meme	SALL4_HUMAN.H11MO.0.B		GSDGGGWGGG	1.84e-239	8.09e-236	3.25e-233	4399	2559	2559	2559	4.58	1524	59.55	405	15.83
47	db/HUMAN/HOCOMOCOv11_core_HUMAN_mono_meme_format.meme	KLF4_HUMAN.H11MO.0.A		WGGGYGKGGC	4.82e-226	1.32e-222	5.29e-220	2732	2559	2559	2559	1.61	1667	65.14	550	21.49
48	db/HUMAN/HOCOMOCOv11_core_HUMAN_mono_meme_format.meme	RXRA_HUMAN.H11MO.0.A		VRGDVRGNVARAGGTCARRG	1.86e-216	8.07e-213	3.24e-210	4337	2559	2559	2559	2.67	1849	72.25	744	29.07
49	db/HUMAN/HOCOMOCOv11_core_HUMAN_mono_meme_format.meme	E2F3_HUMAN.H11MO.0.A		DDGGCGGGAAA	2.67e-208	1.01e-204	4.06e-202	3789	2559	2559	2559	1.71	1738	67.92	656	25.64
50	db/HUMAN/HOCOMOCOv11_core_HUMAN_mono_meme_format.meme	ZFP82_HUMAN.H11MO.0.C		TTCCADTTCAYTAATTYTCTCTTC	1.56e-193	4.02e-190	1.62e-187	2573	2559	2559	2559	1.1	1778	69.48	732	28.60
51	db/HUMAN/HOCOMOCOv11_core_HUMAN_mono_meme_format.meme	FOXK1_HUMAN.H11MO.0.A		TGTTTMCHTT	9.55e-191	3.84e-187	1.54e-184	4018	2559	2559	2559	1.57	1694	66.20	659	25.75
52	db/HUMAN/HOCOMOCOv11_core_HUMAN_mono_meme_format.meme	THAP1_HUMAN.H11MO.0.C		SGCCGCCATSTYGGSYBCGGGC	5.73e-184	1.16e-180	4.67e-178	2026	2559	2559	2559	1.04	1503	58.73	509	19.89
53	db/HUMAN/HOCOMOCOv11_core_HUMAN_mono_meme_format.meme	Z354A_HUMAN.H11MO.0.C		RTTTARWYCATTTACATTTAATGT	6.02e-183	1.22e-179	4.91e-177	2029	2559	2559	2559	1.07	1489	58.19	500	19.54
54	db/HUMAN/HOCOMOCOv11_core_HUMAN_mono_meme_format.meme	TBX21_HUMAN.H11MO.0.A		GDGDRGGTGTGRV	8.81e-182	3.97e-178	1.59e-175	4501	2559	2559	2559	1.58	2013	78.66	1018	39.78
55	db/HUMAN/HOCOMOCOv11_core_HUMAN_mono_meme_format.meme	ZN121_HUMAN.H11MO.0.C		CTGGGCAACABAGYRAGACC	3.12e-179	3.32e-176	1.33e-173	1064	2559	2559	2559	1.14	913	35.68	129	5.04
56	db/HUMAN/HOCOMOCOv11_core_HUMAN_mono_meme_format.meme	SMAD3_HUMAN.H11MO.0.B		SYCTSHCWSCWS	2.84e-179	1.39e-175	5.59e-173	4894	2559	2559	2559	2.37	1908	74.56	906	35.40
57	db/HUMAN/HOCOMOCOv11_core_HUMAN_mono_meme_format.meme	SRBP2_HUMAN.H11MO.0.B		VSGTGGGGWGABG	2.49e-174	9.75e-171	3.92e-168	3907	2559	2559	2559	2.02	1568	61.27	588	22.98
58	db/HUMAN/HOCOMOCOv11_core_HUMAN_mono_meme_format.meme	FOXO4_HUMAN.H11MO.0.C		TTGTTTAYK	2.58e-167	8.31e-164	3.34e-161	3227	2559	2559	2559	1.94	1481	57.87	532	20.79
59	db/HUMAN/HOCOMOCOv11_core_HUMAN_mono_meme_format.meme	ERG_HUMAN.H11MO.0.A		RRRSAGGAAGYGG	1.48e-166	5.47e-163	2.20e-160	3681	2559	2559	2559	1.56	1962	76.67	1004	39.23
60	db/HUMAN/HOCOMOCOv11_core_HUMAN_mono_meme_format.meme	MXI1_HUMAN.H11MO.0.A		VCACGTGGSNGSBGS	3.43e-165	6.55e-162	2.63e-159	1913	2559	2559	2559	1	1423	55.61	490	19.15
61	db/HUMAN/HOCOMOCOv11_core_HUMAN_mono_meme_format.meme	SOX2_HUMAN.H11MO.0.A		BBCCTTTGTYYYB	1.14e-160	4.92e-157	1.98e-154	4319	2559	2559	2559	2.04	1874	73.23	924	36.11
62	db/HUMAN/HOCOMOCOv11_core_HUMAN_mono_meme_format.meme	SOX4_HUMAN.H11MO.0.B		BYCTTTGTYYYB	1.87e-157	8.02e-154	3.22e-151	4296	2559	2559	2559	1.5	2164	84.56	1284	50.18
63	db/HUMAN/HOCOMOCOv11_core_HUMAN_mono_meme_format.meme	FOXO1_HUMAN.H11MO.0.A		KBBYTGTTTHCN	1.99e-157	9.02e-154	3.63e-151	4537	2559	2559	2559	1.33	2237	87.42	1387	54.20
64	db/HUMAN/HOCOMOCOv11_core_HUMAN_mono_meme_format.meme	IRF2_HUMAN.H11MO.0.A		RAAAVHGAAAGTGAAASTRV	6.07e-152	9.64e-149	3.88e-146	1588	2559	2559	2559	1.02	1220	47.67	368	14.38
65	db/HUMAN/HOCOMOCOv11_core_HUMAN_mono_meme_format.meme	ZFP28_HUMAN.H11MO.0.C		TTCTATTTCTTCTTGWGTCA	4.16e-149	6.24e-146	2.51e-143	1499	2559	2559	2559	1.04	1161	45.37	333	13.01
66	db/HUMAN/HOCOMOCOv11_core_HUMAN_mono_meme_format.meme	RUNX2_HUMAN.H11MO.0.A		KGKYTGTGGTTTKK	2.03e-144	7.32e-141	2.94e-138	3608	2559	2559	2559	1.28	1981	77.41	1096	42.83
67	db/HUMAN/HOCOMOCOv11_core_HUMAN_mono_meme_format.meme	LEF1_HUMAN.H11MO.0.A		BCCTTTSWWNTBYH	4.77e-138	2.38e-134	9.58e-132	4993	2559	2559	2559	2.16	1684	65.81	799	31.22
68	db/HUMAN/HOCOMOCOv11_core_HUMAN_mono_meme_format.meme	FEV_HUMAN.H11MO.0.B		GCVGGAAGYG	1.76e-133	7.02e-130	2.82e-127	3987	2559	2559	2559	1.26	1910	74.64	1051	41.07
69	db/HUMAN/HOCOMOCOv11_core_HUMAN_mono_meme_format.meme	LYL1_HUMAN.H11MO.0.A		CCAKCTGYTYYCTB	2.65e-133	1.27e-129	5.09e-127	4785	2559	2559	2559	1.73	1979	77.33	1131	44.20
70	db/HUMAN/HOCOMOCOv11_core_HUMAN_mono_meme_format.meme	COT1_HUMAN.H11MO.0.C		GRGGKSARAGGTCAGGG	1.30e-132	4.75e-129	1.91e-126	3661	2559	2559	2559	2.14	1595	62.33	731	28.57
71	db/HUMAN/HOCOMOCOv11_core_HUMAN_mono_meme_format.meme	ZN554_HUMAN.H11MO.0.C		GCWGAGYCANGTRGDKKRCT	2.09e-131	6.16e-128	2.48e-125	2951	2559	2559	2559	2.15	1279	49.98	464	18.13
72	db/HUMAN/HOCOMOCOv11_core_HUMAN_mono_meme_format.meme	RARA_HUMAN.H11MO.0.A		GGRRGRTSMRRAGKTCAAGG	1.01e-128	3.18e-125	1.28e-122	3148	2559	2559	2559	1.21	1862	72.76	1014	39.62
73	db/HUMAN/HOCOMOCOv11_core_HUMAN_mono_meme_format.meme	Z324A_HUMAN.H11MO.0.C		KVTCAAACCATCCTTKSCTKSCW	4.42e-128	1.41e-124	5.67e-122	3189	2559	2559	2559	1.1	1942	75.89	1106	43.22
74	db/HUMAN/HOCOMOCOv11_core_HUMAN_mono_meme_format.meme	GATA3_HUMAN.H11MO.0.A		RVAGATAAVAD	3.29e-127	1.14e-123	4.57e-121	3453	2559	2559	2559	1.26	1808	70.65	961	37.55
75	db/HUMAN/HOCOMOCOv11_core_HUMAN_mono_meme_format.meme	ETV4_HUMAN.H11MO.0.B		VRCAGGAARBR	4.11e-126	1.91e-122	7.69e-120	4656	2559	2559	2559	2.67	1469	57.41	637	24.89
76	db/HUMAN/HOCOMOCOv11_core_HUMAN_mono_meme_format.meme	MAX_HUMAN.H11MO.0.A		VRGCACGTGG	3.67e-123	5.95e-120	2.39e-117	1624	2559	2559	2559	1	1199	46.85	425	16.61
77	db/HUMAN/HOCOMOCOv11_core_HUMAN_mono_meme_format.meme	NR6A1_HUMAN.H11MO.0.B		AAGKTCAAGKTCA	1.85e-122	2.74e-119	1.10e-116	1482	2559	2559	2559	6.4	638	24.93	83	3.24
78	db/HUMAN/HOCOMOCOv11_core_HUMAN_mono_meme_format.meme	ZNF76_HUMAN.H11MO.0.C		RRKGCMTKCTGGGARWTGTAGT	1.74e-121	3.09e-118	1.24e-115	1774	2559	2559	2559	1.04	1273	49.75	487	19.03
79	db/HUMAN/HOCOMOCOv11_core_HUMAN_mono_meme_format.meme	ELF5_HUMAN.H11MO.0.A		VGRASSAGGAAGTRV	9.28e-119	2.86e-115	1.15e-112	3082	2559	2559	2559	1.72	1533	59.91	718	28.06
80	db/HUMAN/HOCOMOCOv11_core_HUMAN_mono_meme_format.meme	IRF8_HUMAN.H11MO.0.B		RAAARRGGAASTGAAASTDR	9.86e-118	1.99e-114	8.01e-112	2021	2559	2559	2559	1.02	1408	55.02	610	23.84
81	db/HUMAN/HOCOMOCOv11_core_HUMAN_mono_meme_format.meme	ZN143_HUMAN.H11MO.0.A		DGCMTKCTGGGARWTGTAGTYY	7.14e-117	7.90e-114	3.18e-111	1107	2559	2559	2559	2.21	738	28.84	141	5.51
82	db/HUMAN/HOCOMOCOv11_core_HUMAN_mono_meme_format.meme	FOXM1_HUMAN.H11MO.0.A		TGTTTRCTYWKB	7.08e-116	2.54e-112	1.02e-109	3593	2559	2559	2559	1.2	1944	75.97	1152	45.02
83	db/HUMAN/HOCOMOCOv11_core_HUMAN_mono_meme_format.meme	ZIC1_HUMAN.H11MO.0.B		KGGGWGGTS	1.40e-107	5.86e-104	2.36e-101	4190	2559	2559	2559	2.45	1317	51.47	565	22.08
84	db/HUMAN/HOCOMOCOv11_core_HUMAN_mono_meme_format.meme	CTCFL_HUMAN.H11MO.0.A		GCCDSYAGGGGGCGCYV	5.08e-107	7.63e-104	3.07e-101	1501	2559	2559	2559	1.21	1044	40.80	355	13.87
85	db/HUMAN/HOCOMOCOv11_core_HUMAN_mono_meme_format.meme	STF1_HUMAN.H11MO.0.B		SYYCAAGGYCA	5.13e-106	1.97e-102	7.91e-100	3837	2559	2559	2559	8.06	634	24.78	107	4.18
86	db/HUMAN/HOCOMOCOv11_core_HUMAN_mono_meme_format.meme	OSR2_HUMAN.H11MO.0.C		GBYSCWGCTNCTGYDG	3.57e-105	1.25e-101	5.02e-99	3496	2559	2559	2559	1.45	1803	70.46	1035	40.45
87	db/HUMAN/HOCOMOCOv11_core_HUMAN_mono_meme_format.meme	ETS1_HUMAN.H11MO.0.A		RRRCMGGAAGTGG	3.68e-103	9.88e-100	3.97e-97	2687	2559	2559	2559	1.03	1704	66.59	939	36.69
88	db/HUMAN/HOCOMOCOv11_core_HUMAN_mono_meme_format.meme	NR5A2_HUMAN.H11MO.0.B		KBYCAAGGYCA	5.84e-103	1.69e-99	6.81e-97	2900	2559	2559	2559	10.1	607	23.72	99	3.87
89	db/HUMAN/HOCOMOCOv11_core_HUMAN_mono_meme_format.meme	NRF1_HUMAN.H11MO.0.A		CWSTGCGCATGCGCRDS	3.07e-101	1.87e-98	7.52e-96	609	2559	2559	2559	1.03	538	21.02	70	2.74
90	db/HUMAN/HOCOMOCOv11_core_HUMAN_mono_meme_format.meme	SMAD2_HUMAN.H11MO.0.A		TGTCTGNCWCCT	1.04e-100	4.15e-97	1.67e-94	3980	2559	2559	2559	1.68	1728	67.53	973	38.02
91	db/HUMAN/HOCOMOCOv11_core_HUMAN_mono_meme_format.meme	ESR2_HUMAN.H11MO.0.A		RGGTCASCSTGMCCY	5.52e-99	1.49e-95	5.98e-93	2696	2559	2559	2559	1.2	1570	61.35	822	32.12
92	db/HUMAN/HOCOMOCOv11_core_HUMAN_mono_meme_format.meme	MYC_HUMAN.H11MO.0.A		RCCACGTGCTB	1.18e-94	1.94e-91	7.79e-89	1639	2559	2559	2559	1.01	1155	45.13	475	18.56
93	db/HUMAN/HOCOMOCOv11_core_HUMAN_mono_meme_format.meme	ETV2_HUMAN.H11MO.0.B		RRARRCAGGAARYRGS	2.44e-94	5.72e-91	2.30e-88	2344	2559	2559	2559	1.01	1536	60.02	807	31.54
94	db/HUMAN/HOCOMOCOv11_core_HUMAN_mono_meme_format.meme	SPI1_HUMAN.H11MO.0.A		RRAAAGAGGAAGTGRVD	1.50e-93	3.52e-90	1.42e-87	2349	2559	2559	2559	1.01	1536	60.02	810	31.65
95	db/HUMAN/HOCOMOCOv11_core_HUMAN_mono_meme_format.meme	CLOCK_HUMAN.H11MO.0.C		CWGHCACGTGMVVM	1.76e-93	4.81e-90	1.94e-87	2731	2559	2559	2559	1.01	1720	67.21	993	38.80
96	db/HUMAN/HOCOMOCOv11_core_HUMAN_mono_meme_format.meme	IRF7_HUMAN.H11MO.0.C		GAAASYGAAA	5.48e-91	1.84e-87	7.42e-85	3365	2559	2559	2559	1.14	1846	72.14	1138	44.47
97	db/HUMAN/HOCOMOCOv11_core_HUMAN_mono_meme_format.meme	PTF1A_HUMAN.H11MO.0.B		SCAGCTGBYBBYBYYCHC	2.05e-89	6.68e-86	2.69e-83	3256	2559	2559	2559	1.37	1733	67.72	1023	39.98
98	db/HUMAN/HOCOMOCOv11_core_HUMAN_mono_meme_format.meme	PRDM1_HUMAN.H11MO.0.A		RAAAGTGAAAGTGR	1.32e-85	4.00e-82	1.61e-79	3037	2559	2559	2559	1.01	1859	72.65	1175	45.92
99	db/HUMAN/HOCOMOCOv11_core_HUMAN_mono_meme_format.meme	ELF2_HUMAN.H11MO.0.C		RAVCCGGAAGTGR	2.64e-83	5.30e-80	2.13e-77	2007	2559	2559	2559	1.17	1211	47.32	559	21.84
100	db/HUMAN/HOCOMOCOv11_core_HUMAN_mono_meme_format.meme	IRF4_HUMAN.H11MO.0.A		RAAWGRGGAASTGAAASY	8.27e-80	1.73e-76	6.96e-74	2095	2559	2559	2559	1.05	1351	52.79	693	27.08
101	db/HUMAN/HOCOMOCOv11_core_HUMAN_mono_meme_format.meme	ZN335_HUMAN.H11MO.0.A		RGCTGYCYNBVSCKMTGCCTGW	1.24e-78	2.25e-75	9.05e-73	1813	2559	2559	2559	1.03	1225	47.87	588	22.98
102	db/HUMAN/HOCOMOCOv11_core_HUMAN_mono_meme_format.meme	CTCF_HUMAN.H11MO.0.A		YGGCCACCAGRKGGCRSYV	3.18e-77	3.74e-74	1.50e-71	1177	2559	2559	2559	1.13	837	32.71	294	11.49
103	db/HUMAN/HOCOMOCOv11_core_HUMAN_mono_meme_format.meme	PAX5_HUMAN.H11MO.0.A		SCSKGGGCARCVRAGCGWGAC	1.25e-74	1.67e-71	6.73e-69	1342	2559	2559	2559	1.02	955	37.32	387	15.12
104	db/HUMAN/HOCOMOCOv11_core_HUMAN_mono_meme_format.meme	MYOD1_HUMAN.H11MO.0.A		VCAGCTGYYBCYGBC	1.25e-74	3.11e-71	1.25e-68	2495	2559	2559	2559	13.4	464	18.13	79	3.09
105	db/HUMAN/HOCOMOCOv11_core_HUMAN_mono_meme_format.meme	NR1D1_HUMAN.H11MO.0.B		RRRNMASTGGGTCAGDRDR	1.47e-73	6.20e-70	2.49e-67	4219	2559	2559	2559	1.29	2118	82.77	1538	60.10
106	db/HUMAN/HOCOMOCOv11_core_HUMAN_mono_meme_format.meme	ZBT14_HUMAN.H11MO.0.C		GGAGCGCGC	1.19e-71	6.59e-69	2.65e-66	552	2559	2559	2559	1.19	436	17.04	71	2.77
107	db/HUMAN/HOCOMOCOv11_core_HUMAN_mono_meme_format.meme	ASCL1_HUMAN.H11MO.0.A		CHVCASCTGCYBYY	6.86e-72	2.06e-68	8.26e-66	2994	2559	2559	2559	2.96	1132	44.24	536	20.95
108	db/HUMAN/HOCOMOCOv11_core_HUMAN_mono_meme_format.meme	MEF2B_HUMAN.H11MO.0.A		DKKKCTATTTTTRG	3.35e-69	8.81e-66	3.54e-63	2629	2559	2559	2559	1.06	1549	60.53	924	36.11
109	db/HUMAN/HOCOMOCOv11_core_HUMAN_mono_meme_format.meme	ZBTB6_HUMAN.H11MO.0.C		GGWGMTGGAGCCD	1.57e-68	3.91e-65	1.57e-62	2486	2559	2559	2559	1.01	1554	60.73	932	36.42
110	db/HUMAN/HOCOMOCOv11_core_HUMAN_mono_meme_format.meme	NFKB1_HUMAN.H11MO.0.A		AGGGAAAK	2.53e-67	1.22e-63	4.91e-61	4832	2559	2559	2559	2.52	1175	45.92	590	23.06
111	db/HUMAN/HOCOMOCOv11_core_HUMAN_mono_meme_format.meme	ELF3_HUMAN.H11MO.0.A		RAABVAGGAAGTRR	1.51e-66	3.93e-63	1.58e-60	2603	2559	2559	2559	1.04	1578	61.66	965	37.71
112	db/HUMAN/HOCOMOCOv11_core_HUMAN_mono_meme_format.meme	MEF2A_HUMAN.H11MO.0.A		DKCTATTTTTRGM	2.02e-66	4.32e-63	1.74e-60	2144	2559	2559	2559	1	1374	53.69	770	30.09
113	db/HUMAN/HOCOMOCOv11_core_HUMAN_mono_meme_format.meme	FOXA1_HUMAN.H11MO.0.A		TGTTTACWYWGB	2.74e-66	6.66e-63	2.68e-60	2436	2559	2559	2559	1	1521	59.44	910	35.56
114	db/HUMAN/HOCOMOCOv11_core_HUMAN_mono_meme_format.meme	ESR1_HUMAN.H11MO.0.A		AGGTCASMSTGACCY	8.88e-66	1.99e-62	7.98e-60	2236	2559	2559	2559	1.01	1415	55.30	811	31.69
115	db/HUMAN/HOCOMOCOv11_core_HUMAN_mono_meme_format.meme	ZN418_HUMAN.H11MO.0.C		TGCTTYTRGCYTCTKVY	7.61e-64	2.27e-60	9.14e-58	2988	2559	2559	2559	1.01	1782	69.64	1190	46.50
116	db/HUMAN/HOCOMOCOv11_core_HUMAN_mono_meme_format.meme	TBX3_HUMAN.H11MO.0.C		DRAGGTGBSAR	2.49e-62	1.15e-58	4.61e-56	4603	2559	2559	2559	2.28	1219	47.64	649	25.36
117	db/HUMAN/HOCOMOCOv11_core_HUMAN_mono_meme_format.meme	SUH_HUMAN.H11MO.0.A		VSYSTGGGAAV	1.55e-61	6.06e-58	2.44e-55	3906	2559	2559	2559	1.33	1848	72.22	1274	49.79
118	db/HUMAN/HOCOMOCOv11_core_HUMAN_mono_meme_format.meme	BMAL1_HUMAN.H11MO.0.A		KSCACGTGHSY	1.99e-58	2.67e-55	1.07e-52	1342	2559	2559	2559	1.01	913	35.68	413	16.14
119	db/HUMAN/HOCOMOCOv11_core_HUMAN_mono_meme_format.meme	GABPA_HUMAN.H11MO.0.A		GVVRCCGGAAGTGV	3.86e-57	4.97e-54	2.00e-51	1289	2559	2559	2559	1.02	874	34.15	388	15.16
120	db/HUMAN/HOCOMOCOv11_core_HUMAN_mono_meme_format.meme	MEF2C_HUMAN.H11MO.0.A		DKCTATTTTTRGM	8.91e-57	1.85e-53	7.45e-51	2081	2559	2559	2559	1.02	1308	51.11	754	29.46
121	db/HUMAN/HOCOMOCOv11_core_HUMAN_mono_meme_format.meme	OLIG2_HUMAN.H11MO.0.B		CCAKCTGYTYYYYWBCHB	5.41e-56	2.07e-52	8.32e-50	3824	2559	2559	2559	1.2	1958	76.51	1428	55.80
122	db/HUMAN/HOCOMOCOv11_core_HUMAN_mono_meme_format.meme	PPARG_HUMAN.H11MO.0.A		MWSTRGGKSARAGGKCA	2.38e-55	8.36e-52	3.36e-49	3518	2559	2559	2559	1.27	1764	68.93	1214	47.44
123	db/HUMAN/HOCOMOCOv11_core_HUMAN_mono_meme_format.meme	SMCA1_HUMAN.H11MO.0.C		CMARGAAGMATD	3.25e-54	1.34e-50	5.37e-48	4113	2559	2559	2559	1.33	1910	74.64	1382	54.01
124	db/HUMAN/HOCOMOCOv11_core_HUMAN_mono_meme_format.meme	IKZF1_HUMAN.H11MO.0.C		BTGGGARR	2.77e-53	1.31e-49	5.26e-47	4719	2559	2559	2559	2.23	1400	54.71	857	33.49
125	db/HUMAN/HOCOMOCOv11_core_HUMAN_mono_meme_format.meme	ELF1_HUMAN.H11MO.0.A		VRACCCGGAAGTGS	1.83e-52	3.24e-49	1.30e-46	1773	2559	2559	2559	1.01	1140	44.55	625	24.42
126	db/HUMAN/HOCOMOCOv11_core_HUMAN_mono_meme_format.meme	NR1H4_HUMAN.H11MO.0.B		RRGGKCAVTGRCCBSGVGG	3.23e-52	7.14e-49	2.87e-46	2213	2559	2559	2559	1.01	1372	53.61	836	32.67
127	db/HUMAN/HOCOMOCOv11_core_HUMAN_mono_meme_format.meme	MYCN_HUMAN.H11MO.0.A		RGCCACGTGSDS	5.34e-51	5.54e-48	2.23e-45	1038	2559	2559	2559	1.01	730	28.53	304	11.88
128	db/HUMAN/HOCOMOCOv11_core_HUMAN_mono_meme_format.meme	FEZF1_HUMAN.H11MO.0.C		DYTGYYCTTTTH	1.13e-49	5.02e-46	2.02e-43	4431	2559	2559	2559	1.49	1889	73.82	1383	54.04
129	db/HUMAN/HOCOMOCOv11_core_HUMAN_mono_meme_format.meme	ZN449_HUMAN.H11MO.0.C		TGGTTGGGCTB	2.72e-49	8.30e-46	3.34e-43	3055	2559	2559	2559	1.02	1775	69.36	1259	49.20
130	db/HUMAN/HOCOMOCOv11_core_HUMAN_mono_meme_format.meme	NKX25_HUMAN.H11MO.0.B		KKRAGWGS	9.74e-49	4.70e-45	1.89e-42	4821	2559	2559	2559	1.66	1397	54.59	878	34.31
131	db/HUMAN/HOCOMOCOv11_core_HUMAN_mono_meme_format.meme	ITF2_HUMAN.H11MO.0.C		DGCAGSTGKS	3.89e-48	1.58e-44	6.34e-42	4058	2559	2559	2559	1.59	1727	67.49	1214	47.44
132	db/HUMAN/HOCOMOCOv11_core_HUMAN_mono_meme_format.meme	RFX1_HUMAN.H11MO.0.B		SSSSCBGTTGCCAKGGVRACSS	1.02e-44	9.51e-42	3.82e-39	930	2559	2559	2559	1.03	656	25.64	274	10.71
133	db/HUMAN/HOCOMOCOv11_core_HUMAN_mono_meme_format.meme	ZN816_HUMAN.H11MO.0.C		AAARAAGGGGGACATGYWGGG	1.13e-44	1.94e-41	7.80e-39	1718	2559	2559	2559	1.17	1038	40.56	575	22.47
134	db/HUMAN/HOCOMOCOv11_core_HUMAN_mono_meme_format.meme	MBD2_HUMAN.H11MO.0.B		SSGKCCGGMGR	6.48e-44	6.42e-41	2.58e-38	990	2559	2559	2559	1.58	528	20.63	189	7.39
135	db/HUMAN/HOCOMOCOv11_core_HUMAN_mono_meme_format.meme	ETV1_HUMAN.H11MO.0.A		SRCCGGAAGYG	3.34e-42	5.75e-39	2.31e-36	1724	2559	2559	2559	1.04	1056	41.27	603	23.56
136	db/HUMAN/HOCOMOCOv11_core_HUMAN_mono_meme_format.meme	SPIB_HUMAN.H11MO.0.A		RRAAAGAGGAAGTGARA	7.45e-42	1.21e-38	4.87e-36	1628	2559	2559	2559	1.02	1033	40.37	585	22.86
137	db/HUMAN/HOCOMOCOv11_core_HUMAN_mono_meme_format.meme	SOX3_HUMAN.H11MO.0.B		BCCWTTGTBYB	4.13e-42	1.59e-38	6.41e-36	3862	2559	2559	2559	1.15	1989	77.73	1542	60.26
138	db/HUMAN/HOCOMOCOv11_core_HUMAN_mono_meme_format.meme	ZN350_HUMAN.H11MO.0.C		CAGYYYTTTTATDWCCHR	2.65e-41	1.06e-37	4.25e-35	3981	2559	2559	2559	1.03	2166	84.64	1763	68.89
139	db/HUMAN/HOCOMOCOv11_core_HUMAN_mono_meme_format.meme	TBP_HUMAN.H11MO.0.A		MTATAAAARS	5.53e-39	1.11e-35	4.44e-33	1997	2559	2559	2559	1.01	1208	47.21	756	29.54
140	db/HUMAN/HOCOMOCOv11_core_HUMAN_mono_meme_format.meme	MZF1_HUMAN.H11MO.0.B		RRDRGGGAWTKRR	4.35e-39	1.81e-35	7.29e-33	4170	2559	2559	2559	2.7	1045	40.84	610	23.84
141	db/HUMAN/HOCOMOCOv11_core_HUMAN_mono_meme_format.meme	SRBP1_HUMAN.H11MO.0.A		DGTSRGGTGAB	1.04e-38	3.15e-35	1.27e-32	3027	2559	2559	2559	1.02	1716	67.06	1259	49.20
142	db/HUMAN/HOCOMOCOv11_core_HUMAN_mono_meme_format.meme	EHF_HUMAN.H11MO.0.B		VWACSAGGAAGTDVS	3.19e-35	6.58e-32	2.65e-29	2065	2559	2559	2559	1.01	1242	48.53	810	31.65
143	db/HUMAN/HOCOMOCOv11_core_HUMAN_mono_meme_format.meme	BHA15_HUMAN.H11MO.0.B		SSAGCAGCTGG	3.25e-35	8.82e-32	3.55e-29	2716	2559	2559	2559	1	1578	61.66	1138	44.47
144	db/HUMAN/HOCOMOCOv11_core_HUMAN_mono_meme_format.meme	HTF4_HUMAN.H11MO.0.A		DSCAGSTGKG	3.38e-35	1.34e-31	5.38e-29	3966	2559	2559	2559	1.17	2012	78.62	1612	62.99
145	db/HUMAN/HOCOMOCOv11_core_HUMAN_mono_meme_format.meme	ZN320_HUMAN.H11MO.0.C		GKGGGDCCMGGGGGCCWRTG	1.50e-34	2.44e-31	9.82e-29	1632	2559	2559	2559	1.03	1017	39.74	611	23.88
146	db/HUMAN/HOCOMOCOv11_core_HUMAN_mono_meme_format.meme	BACH1_HUMAN.H11MO.0.A		TGCTGAGTCABSS	4.33e-34	8.27e-31	3.33e-28	1912	2559	2559	2559	1.01	1165	45.53	746	29.15
147	db/HUMAN/HOCOMOCOv11_core_HUMAN_mono_meme_format.meme	RARG_HUMAN.H11MO.0.B		RGGTCASVRTGVCMTGRV	5.41e-34	1.63e-30	6.54e-28	3006	2559	2559	2559	1.1	1608	62.84	1177	45.99
148	db/HUMAN/HOCOMOCOv11_core_HUMAN_mono_meme_format.meme	SMAD4_HUMAN.H11MO.0.B		CWGTCTGDCACCT	9.45e-34	2.90e-30	1.16e-27	3066	2559	2559	2559	1.26	1469	57.41	1038	40.56
149	db/HUMAN/HOCOMOCOv11_core_HUMAN_mono_meme_format.meme	GCR_HUMAN.H11MO.0.A		RGAACABMVTGTNCY	7.76e-33	1.64e-29	6.61e-27	2117	2559	2559	2559	1.01	1261	49.28	843	32.94
150	db/HUMAN/HOCOMOCOv11_core_HUMAN_mono_meme_format.meme	MEF2D_HUMAN.H11MO.0.A		DKCTATTTTTAG	2.01e-32	2.83e-29	1.14e-26	1406	2559	2559	2559	1	891	34.82	515	20.13
151	db/HUMAN/HOCOMOCOv11_core_HUMAN_mono_meme_format.meme	PO2F2_HUMAN.H11MO.0.A		AYATGCAAATK	2.09e-32	4.28e-29	1.72e-26	2053	2559	2559	2559	1.12	1105	43.18	702	27.43
152	db/HUMAN/HOCOMOCOv11_core_HUMAN_mono_meme_format.meme	THA11_HUMAN.H11MO.0.B		KGCMTBCTGGGARTTGTAGTYY	1.55e-30	7.40e-28	2.97e-25	478	2559	2559	2559	238	108	4.22	2	0.08
153	db/HUMAN/HOCOMOCOv11_core_HUMAN_mono_meme_format.meme	ZSC31_HUMAN.H11MO.0.C		RGCAGCAGGGCARTTAKR	1.17e-30	2.31e-27	9.27e-25	1970	2559	2559	2559	1.02	1177	45.99	779	30.44
154	db/HUMAN/HOCOMOCOv11_core_HUMAN_mono_meme_format.meme	RUNX1_HUMAN.H11MO.0.A		BYTGTGGTTWB	3.79e-30	9.94e-27	4.00e-24	2623	2559	2559	2559	1.01	1507	58.89	1101	43.02
155	db/HUMAN/HOCOMOCOv11_core_HUMAN_mono_meme_format.meme	PRGR_HUMAN.H11MO.0.A		RGAACATTYTGTTCTB	1.49e-29	3.34e-26	1.34e-23	2246	2559	2559	2559	1.02	1304	50.96	906	35.40
156	db/HUMAN/HOCOMOCOv11_core_HUMAN_mono_meme_format.meme	USF2_HUMAN.H11MO.0.A		GGGTCACGTGRBSVSSSSB	1.27e-28	6.51e-26	2.62e-23	514	2559	2559	2559	1.84	277	10.82	80	3.13
157	db/HUMAN/HOCOMOCOv11_core_HUMAN_mono_meme_format.meme	ZIM3_HUMAN.H11MO.0.C		KTRGGTTTCTGTTKYYTKY	5.42e-29	6.88e-26	2.76e-23	1270	2559	2559	2559	1.04	796	31.11	455	17.78
158	db/HUMAN/HOCOMOCOv11_core_HUMAN_mono_meme_format.meme	NF2L2_HUMAN.H11MO.0.A		WWYTGCTGAGTCAT	1.64e-28	1.48e-25	5.95e-23	905	2559	2559	2559	3.73	338	13.21	117	4.57
159	db/HUMAN/HOCOMOCOv11_core_HUMAN_mono_meme_format.meme	MYF6_HUMAN.H11MO.0.C		CASCTGC	1.08e-28	3.89e-25	1.56e-22	3598	2559	2559	2559	2.55	1053	41.15	679	26.53
160	db/HUMAN/HOCOMOCOv11_core_HUMAN_mono_meme_format.meme	NFYA_HUMAN.H11MO.0.A		BYRRCCAATCAGAR	9.86e-28	1.61e-24	6.48e-22	1634	2559	2559	2559	6.83	271	10.59	79	3.09
161	db/HUMAN/HOCOMOCOv11_core_HUMAN_mono_meme_format.meme	MAFF_HUMAN.H11MO.0.B		TGCTGASTCAGCABTTTT	1.50e-27	3.74e-24	1.50e-21	2482	2559	2559	2559	1.06	1380	53.93	994	38.84
162	db/HUMAN/HOCOMOCOv11_core_HUMAN_mono_meme_format.meme	STAT3_HUMAN.H11MO.0.A		SAYTTCCMRGAA	1.42e-27	3.78e-24	1.52e-21	2666	2559	2559	2559	1.01	1516	59.24	1129	44.12
163	db/HUMAN/HOCOMOCOv11_core_HUMAN_mono_meme_format.meme	PIT1_HUMAN.H11MO.0.C		YTMATGAATATWY	1.08e-26	2.11e-23	8.49e-21	1962	2559	2559	2559	1.01	1153	45.06	784	30.64
164	db/HUMAN/HOCOMOCOv11_core_HUMAN_mono_meme_format.meme	ZN322_HUMAN.H11MO.0.B		GWGCCTGSTACWSWGCCTGR	3.42e-26	5.41e-23	2.18e-20	1582	2559	2559	2559	1.03	958	37.44	611	23.88
165	db/HUMAN/HOCOMOCOv11_core_HUMAN_mono_meme_format.meme	TFE2_HUMAN.H11MO.0.A		SMCAGCTGCWB	2.62e-26	7.96e-23	3.20e-20	3035	2559	2559	2559	1.67	1351	52.79	975	38.10
166	db/HUMAN/HOCOMOCOv11_core_HUMAN_mono_meme_format.meme	ZN768_HUMAN.H11MO.0.C		GAGGCHCAGAGAGGTTAAGT	1.66e-24	1.46e-21	5.87e-19	879	2559	2559	2559	1.04	576	22.51	303	11.84
167	db/HUMAN/HOCOMOCOv11_core_HUMAN_mono_meme_format.meme	AP2B_HUMAN.H11MO.0.B		GCCYGVGGGS	1.18e-24	3.30e-21	1.33e-18	2788	2559	2559	2559	1.47	1217	47.56	859	33.57
168	db/HUMAN/HOCOMOCOv11_core_HUMAN_mono_meme_format.meme	SNAI2_HUMAN.H11MO.0.A		RRCAGGTGCN	4.43e-24	1.07e-20	4.30e-18	2414	2559	2559	2559	4.18	681	26.61	389	15.20
169	db/HUMAN/HOCOMOCOv11_core_HUMAN_mono_meme_format.meme	TGIF1_HUMAN.H11MO.0.A		TGACAGS	1.06e-23	4.62e-20	1.86e-17	4375	2559	2559	2559	1.09	2209	86.32	1929	75.38
170	db/HUMAN/HOCOMOCOv11_core_HUMAN_mono_meme_format.meme	NFYC_HUMAN.H11MO.0.A		BBRRCCAATCAGMR	2.45e-23	5.05e-20	2.03e-17	2058	2559	2559	2559	6.37	173	6.76	37	1.45
171	db/HUMAN/HOCOMOCOv11_core_HUMAN_mono_meme_format.meme	ZEB1_HUMAN.H11MO.0.A		BVCAGGTGWG	1.75e-23	6.76e-20	2.72e-17	3858	2559	2559	2559	1.67	1353	52.87	999	39.04
172	db/HUMAN/HOCOMOCOv11_core_HUMAN_mono_meme_format.meme	KAISO_HUMAN.H11MO.0.A		SARRYCTCGCGAGAV	2.40e-22	8.01e-20	3.22e-17	334	2559	2559	2559	1.01	251	9.81	83	3.24
173	db/HUMAN/HOCOMOCOv11_core_HUMAN_mono_meme_format.meme	PEBB_HUMAN.H11MO.0.C		TYTGTGGTYWB	5.02e-23	1.56e-19	6.26e-17	3103	2559	2559	2559	1.09	1603	62.64	1254	49.00
174	db/HUMAN/HOCOMOCOv11_core_HUMAN_mono_meme_format.meme	ZN563_HUMAN.H11MO.0.C		RGGNTCMTNDCHGGCAGCTGY	7.13e-23	2.03e-19	8.18e-17	2852	2559	2559	2559	1.19	1417	55.37	1067	41.70
175	db/HUMAN/HOCOMOCOv11_core_HUMAN_mono_meme_format.meme	OZF_HUMAN.H11MO.0.C		TTTTCATGGCTGMATARTATTCCA	9.58e-21	7.28e-19	2.93e-16	76	2559	2559	2559	3.07	71	2.77	1	0.04
176	db/HUMAN/HOCOMOCOv11_core_HUMAN_mono_meme_format.meme	NFE2_HUMAN.H11MO.0.A		VVRTGACTCAGCA	8.48e-22	1.12e-18	4.52e-16	1325	2559	2559	2559	2.41	478	18.68	242	9.46
177	db/HUMAN/HOCOMOCOv11_core_HUMAN_mono_meme_format.meme	NFYB_HUMAN.H11MO.0.A		YRRCCAATSAGMR	1.79e-21	2.75e-18	1.11e-15	1542	2559	2559	2559	15.7	140	5.47	25	0.98
178	db/HUMAN/HOCOMOCOv11_core_HUMAN_mono_meme_format.meme	ZN260_HUMAN.H11MO.0.C		TTTWTATGGCTGCATAGTATTCCA	2.27e-20	2.89e-18	1.16e-15	127	2559	2559	2559	2.76	94	3.67	8	0.31
179	db/HUMAN/HOCOMOCOv11_core_HUMAN_mono_meme_format.meme	NDF2_HUMAN.H11MO.0.B		RRCAGATGG	5.38e-21	1.66e-17	6.66e-15	3077	2559	2559	2559	1.04	1668	65.18	1339	52.33
180	db/HUMAN/HOCOMOCOv11_core_HUMAN_mono_meme_format.meme	MAFG_HUMAN.H11MO.0.A		RWWWNTGCTGASTCAGCA	5.95e-20	2.96e-17	1.19e-14	497	2559	2559	2559	2.93	227	8.87	76	2.97
181	db/HUMAN/HOCOMOCOv11_core_HUMAN_mono_meme_format.meme	ZNF8_HUMAN.H11MO.0.C		TGTGGTATATCCATACAATGGA	6.00e-19	6.96e-17	2.80e-14	116	2559	2559	2559	14.1	73	2.85	3	0.12
182	db/HUMAN/HOCOMOCOv11_core_HUMAN_mono_meme_format.meme	FOXP2_HUMAN.H11MO.0.C		BTGTTTACH	3.34e-20	8.91e-17	3.58e-14	2669	2559	2559	2559	1	1492	58.30	1165	45.53
183	db/HUMAN/HOCOMOCOv11_core_HUMAN_mono_meme_format.meme	ATF3_HUMAN.H11MO.0.A		GGTSACGTGAB	1.84e-19	9.56e-17	3.84e-14	519	2559	2559	2559	1.09	328	12.82	144	5.63
184	db/HUMAN/HOCOMOCOv11_core_HUMAN_mono_meme_format.meme	MECP2_HUMAN.H11MO.0.C		SCCGGRR	2.93e-19	4.87e-16	1.96e-13	1660	2559	2559	2559	1	976	38.14	678	26.49
185	db/HUMAN/HOCOMOCOv11_core_HUMAN_mono_meme_format.meme	USF1_HUMAN.H11MO.0.A		RGTCACGTGRBS	1.05e-18	5.87e-16	2.36e-13	558	2559	2559	2559	11.1	96	3.75	11	0.43
186	db/HUMAN/HOCOMOCOv11_core_HUMAN_mono_meme_format.meme	BHE40_HUMAN.H11MO.0.A		DGCACGTGAS	1.28e-18	9.19e-16	3.69e-13	720	2559	2559	2559	1.11	423	16.53	217	8.48
187	db/HUMAN/HOCOMOCOv11_core_HUMAN_mono_meme_format.meme	ELK1_HUMAN.H11MO.0.B		RCCGGAAGTGV	8.94e-19	9.21e-16	3.70e-13	1030	2559	2559	2559	1.18	571	22.31	332	12.97
188	db/HUMAN/HOCOMOCOv11_core_HUMAN_mono_meme_format.meme	ELK4_HUMAN.H11MO.0.A		SVCCGGAAGTGV	2.97e-18	2.84e-15	1.14e-12	957	2559	2559	2559	1.53	448	17.51	238	9.30
189	db/HUMAN/HOCOMOCOv11_core_HUMAN_mono_meme_format.meme	MYOG_HUMAN.H11MO.0.B		CHSCAGCTGYYYB	1.87e-18	4.50e-15	1.81e-12	2413	2559	2559	2559	1.11	1316	51.43	1006	39.31
190	db/HUMAN/HOCOMOCOv11_core_HUMAN_mono_meme_format.meme	FOXA3_HUMAN.H11MO.0.B		CHTGTTTACWTWG	4.10e-18	8.75e-15	3.52e-12	2135	2559	2559	2559	1.07	1157	45.21	856	33.45
191	db/HUMAN/HOCOMOCOv11_core_HUMAN_mono_meme_format.meme	FOXA2_HUMAN.H11MO.0.A		TGTTTACWYWGB	1.52e-17	3.17e-14	1.27e-11	2082	2559	2559	2559	1.01	1181	46.15	884	34.54
192	db/HUMAN/HOCOMOCOv11_core_HUMAN_mono_meme_format.meme	ZFP42_HUMAN.H11MO.0.A		GGCMGCCATTTT	6.95e-17	1.20e-13	4.84e-11	1731	2559	2559	2559	1.02	989	38.65	710	27.75
193	db/HUMAN/HOCOMOCOv11_core_HUMAN_mono_meme_format.meme	SNAI1_HUMAN.H11MO.0.C		SCAGGTGK	3.68e-17	1.24e-13	4.98e-11	3364	2559	2559	2559	1.75	1413	55.22	1114	43.53
194	db/HUMAN/HOCOMOCOv11_core_HUMAN_mono_meme_format.meme	NR2C2_HUMAN.H11MO.0.B		GSTYMVRGGTCA	1.78e-16	3.88e-13	1.56e-10	2182	2559	2559	2559	1.69	728	28.45	480	18.76
195	db/HUMAN/HOCOMOCOv11_core_HUMAN_mono_meme_format.meme	HXA9_HUMAN.H11MO.0.B		RTGATTTATKR	3.12e-16	4.63e-13	1.86e-10	1486	2559	2559	2559	1.14	735	28.72	488	19.07
196	db/HUMAN/HOCOMOCOv11_core_HUMAN_mono_meme_format.meme	RUNX3_HUMAN.H11MO.0.A		BYTGTGGTTW	3.01e-16	7.58e-13	3.05e-10	2520	2559	2559	2559	1	1404	54.87	1114	43.53
197	db/HUMAN/HOCOMOCOv11_core_HUMAN_mono_meme_format.meme	HSF1_HUMAN.H11MO.0.A		BRGAANSTTCYRGAA	9.78e-16	1.32e-12	5.32e-10	1353	2559	2559	2559	2.31	461	18.01	263	10.28
198	db/HUMAN/HOCOMOCOv11_core_HUMAN_mono_meme_format.meme	PO2F1_HUMAN.H11MO.0.C		AWKBRWATGSAAWYAW	9.21e-16	1.69e-12	6.79e-10	1835	2559	2559	2559	1.16	896	35.01	635	24.81
199	db/HUMAN/HOCOMOCOv11_core_HUMAN_mono_meme_format.meme	NKX61_HUMAN.H11MO.0.B		GAYWAATKRSHWWTTAATK	2.58e-15	4.08e-12	1.64e-9	1580	2559	2559	2559	1.3	685	26.77	452	17.66
200	db/HUMAN/HOCOMOCOv11_core_HUMAN_mono_meme_format.meme	HXB13_HUMAN.H11MO.0.A		TTTTATDGSH	2.06e-15	4.49e-12	1.80e-9	2181	2559	2559	2559	1.01	1216	47.52	938	36.65
201	db/HUMAN/HOCOMOCOv11_core_HUMAN_mono_meme_format.meme	TYY1_HUMAN.H11MO.0.A		CAARATGGCGGC	1.34e-14	9.85e-12	3.96e-9	733	2559	2559	2559	1.26	405	15.83	226	8.83
202	db/HUMAN/HOCOMOCOv11_core_HUMAN_mono_meme_format.meme	TFEB_HUMAN.H11MO.0.C		RGTCACGTG	3.21e-14	1.06e-11	4.25e-9	330	2559	2559	2559	3.64	186	7.27	70	2.74
203	db/HUMAN/HOCOMOCOv11_core_HUMAN_mono_meme_format.meme	ZNF41_HUMAN.H11MO.0.C		MACAAGGRARTMARVCACCATGAG	1.68e-14	1.86e-11	7.48e-9	1110	2559	2559	2559	1.05	667	26.06	443	17.31
204	db/HUMAN/HOCOMOCOv11_core_HUMAN_mono_meme_format.meme	ZFX_HUMAN.H11MO.0.A		SCAGGCCBCR	8.72e-15	2.36e-11	9.49e-9	2707	2559	2559	2559	5.64	229	8.95	96	3.75
205	db/HUMAN/HOCOMOCOv11_core_HUMAN_mono_meme_format.meme	TCF7_HUMAN.H11MO.0.A		RMMMACATCAAAGGVA	6.62e-15	2.39e-11	9.60e-9	3606	2559	2559	2559	1	1929	75.38	1677	65.53
206	db/HUMAN/HOCOMOCOv11_core_HUMAN_mono_meme_format.meme	FOXC1_HUMAN.H11MO.0.C		CDWTGTTTACTTWRG	4.39e-14	3.66e-11	1.47e-8	835	2559	2559	2559	1.01	514	20.09	317	12.39
207	db/HUMAN/HOCOMOCOv11_core_HUMAN_mono_meme_format.meme	MITF_HUMAN.H11MO.0.A		TCACGTGACC	5.88e-14	4.60e-11	1.85e-8	782	2559	2559	2559	3.7	167	6.53	59	2.31
208	db/HUMAN/HOCOMOCOv11_core_HUMAN_mono_meme_format.meme	BATF3_HUMAN.H11MO.0.B		BRSTTTCADTWTGASWM	3.41e-14	7.44e-11	2.99e-8	2185	2559	2559	2559	1.02	1200	46.89	935	36.54
209	db/HUMAN/HOCOMOCOv11_core_HUMAN_mono_meme_format.meme	RFX2_HUMAN.H11MO.0.A		CKGTTGCCATGGCRACVS	4.85e-13	2.34e-10	9.42e-8	483	2559	2559	2559	49.6	69	2.70	9	0.35
210	db/HUMAN/HOCOMOCOv11_core_HUMAN_mono_meme_format.meme	PBX3_HUMAN.H11MO.0.A		TGABTGRCRGS	1.03e-13	2.84e-10	1.14e-7	2771	2559	2559	2559	1.02	1491	58.26	1228	47.99
211	db/HUMAN/HOCOMOCOv11_core_HUMAN_mono_meme_format.meme	PPARA_HUMAN.H11MO.0.B		AWSTRGGKSAAAGGTCA	1.11e-13	3.45e-10	1.39e-7	3109	2559	2559	2559	1.22	1454	56.82	1191	46.54
212	db/HUMAN/HOCOMOCOv11_core_HUMAN_mono_meme_format.meme	MAFK_HUMAN.H11MO.0.A		RAWWHTGCTGASTCAGCA	9.82e-13	7.37e-10	2.96e-7	750	2559	2559	2559	1.43	395	15.44	230	8.99
213	db/HUMAN/HOCOMOCOv11_core_HUMAN_mono_meme_format.meme	ATOH1_HUMAN.H11MO.0.B		RRCAGMTGG	2.75e-13	7.87e-10	3.16e-7	2857	2559	2559	2559	1	1557	60.84	1300	50.80
214	db/HUMAN/HOCOMOCOv11_core_HUMAN_mono_meme_format.meme	NR2E3_HUMAN.H11MO.0.C		AAAGTCAAAAGTCA	9.28e-13	2.10e-9	8.42e-7	2257	2559	2559	2559	1.01	1253	48.96	1002	39.16
215	db/HUMAN/HOCOMOCOv11_core_HUMAN_mono_meme_format.meme	STAT1_HUMAN.H11MO.0.A		YCCVTTTCCHGGAAAWCHC	2.85e-12	4.48e-9	1.80e-6	1576	2559	2559	2559	1.01	900	35.17	672	26.26
216	db/HUMAN/HOCOMOCOv11_core_HUMAN_mono_meme_format.meme	SOX5_HUMAN.H11MO.0.C		YATTGTTW	2.75e-12	6.78e-9	2.73e-6	2471	2559	2559	2559	1.01	1335	52.17	1088	42.52
217	db/HUMAN/HOCOMOCOv11_core_HUMAN_mono_meme_format.meme	THA_HUMAN.H11MO.0.C		RGGTCABYTSAGGTCAK	3.05e-12	1.01e-8	4.07e-6	3324	2559	2559	2559	1.02	1755	68.58	1518	59.32
218	db/HUMAN/HOCOMOCOv11_core_HUMAN_mono_meme_format.meme	ATF2_HUMAN.H11MO.0.B		RRTGABGTCAY	1.58e-11	2.01e-8	8.08e-6	1270	2559	2559	2559	3.07	218	8.52	103	4.03
219	db/HUMAN/HOCOMOCOv11_core_HUMAN_mono_meme_format.meme	FOXQ1_HUMAN.H11MO.0.C		HATTGTTTATTT	3.17e-11	2.02e-8	8.13e-6	639	2559	2559	2559	1.11	387	15.12	234	9.14
220	db/HUMAN/HOCOMOCOv11_core_HUMAN_mono_meme_format.meme	TFE3_HUMAN.H11MO.0.B		RGTCACGTGA	3.87e-11	2.43e-8	9.76e-6	627	2559	2559	2559	5.95	96	3.75	26	1.02
221	db/HUMAN/HOCOMOCOv11_core_HUMAN_mono_meme_format.meme	KLF8_HUMAN.H11MO.0.C		CAGGGKGTG	1.18e-11	2.56e-8	1.03e-5	2160	2559	2559	2559	1.4	997	38.96	769	30.05
222	db/HUMAN/HOCOMOCOv11_core_HUMAN_mono_meme_format.meme	HIF1A_HUMAN.H11MO.0.C		GDACGTGM	7.29e-11	3.07e-8	1.23e-5	421	2559	2559	2559	1	273	10.67	147	5.74
223	db/HUMAN/HOCOMOCOv11_core_HUMAN_mono_meme_format.meme	ZBT18_HUMAN.H11MO.0.C		KCCAGMTGTKB	1.10e-11	3.44e-8	1.38e-5	3127	2559	2559	2559	4.17	347	13.56	199	7.78
224	db/HUMAN/HOCOMOCOv11_core_HUMAN_mono_meme_format.meme	FOXO3_HUMAN.H11MO.0.B		BYTGTTTACH	7.24e-11	1.80e-7	7.24e-5	2489	2559	2559	2559	1.01	1346	52.60	1116	43.61
225	db/HUMAN/HOCOMOCOv11_core_HUMAN_mono_meme_format.meme	ARI5B_HUMAN.H11MO.0.C		DBYKDGTATTSKR	1.27e-10	1.90e-7	7.64e-5	1495	2559	2559	2559	1.06	763	29.82	564	22.04
226	db/HUMAN/HOCOMOCOv11_core_HUMAN_mono_meme_format.meme	ATF1_HUMAN.H11MO.0.B		HRRTGACGYMA	6.30e-10	2.45e-7	9.85e-5	389	2559	2559	2559	2.09	90	3.52	26	1.02
227	db/HUMAN/HOCOMOCOv11_core_HUMAN_mono_meme_format.meme	FOXI1_HUMAN.H11MO.0.B		YTBTGATTGGYY	2.87e-10	3.02e-7	1.21e-4	1050	2559	2559	2559	14.7	181	7.07	83	3.24
228	db/HUMAN/HOCOMOCOv11_core_HUMAN_mono_meme_format.meme	CDX1_HUMAN.H11MO.0.C		HTTTATGD	1.17e-10	3.12e-7	1.26e-4	2671	2559	2559	2559	1.2	921	35.99	709	27.71
229	db/HUMAN/HOCOMOCOv11_core_HUMAN_mono_meme_format.meme	REST_HUMAN.H11MO.0.A		TTCAGCACCAYGGACAGCKCCM	1.95e-9	6.23e-7	2.50e-4	319	2559	2559	2559	5.61	91	3.56	28	1.09
230	db/HUMAN/HOCOMOCOv11_core_HUMAN_mono_meme_format.meme	ZIC3_HUMAN.H11MO.0.B		GGCYHCCTGCTGWGH	3.52e-10	8.47e-7	3.40e-4	2407	2559	2559	2559	1.01	1313	51.31	1092	42.67
231	db/HUMAN/HOCOMOCOv11_core_HUMAN_mono_meme_format.meme	STA5B_HUMAN.H11MO.0.A		YTTCYKRGAAAY	5.02e-10	1.30e-6	5.23e-4	2594	2559	2559	2559	5.86	217	8.48	110	4.30
232	db/HUMAN/HOCOMOCOv11_core_HUMAN_mono_meme_format.meme	STA5A_HUMAN.H11MO.0.A		TTCYRRGAAR	6.15e-10	1.33e-6	5.35e-4	2163	2559	2559	2559	1.04	1168	45.64	953	37.24
233	db/HUMAN/HOCOMOCOv11_core_HUMAN_mono_meme_format.meme	ZN257_HUMAN.H11MO.0.C		GMYCTTGCCTCW	7.98e-10	1.91e-6	7.69e-4	2396	2559	2559	2559	1.02	1283	50.14	1067	41.70
234	db/HUMAN/HOCOMOCOv11_core_HUMAN_mono_meme_format.meme	HNF1A_HUMAN.H11MO.0.C		DGTTAATKATTAACH	1.83e-9	2.11e-6	8.49e-4	1157	2559	2559	2559	1.02	655	25.60	479	18.72
235	db/HUMAN/HOCOMOCOv11_core_HUMAN_mono_meme_format.meme	GFI1_HUMAN.H11MO.0.C		GCWSTGATTT	1.73e-9	4.29e-6	1.73e-3	2479	2559	2559	2559	1.42	887	34.66	691	27.00
236	db/HUMAN/HOCOMOCOv11_core_HUMAN_mono_meme_format.meme	LHX3_HUMAN.H11MO.0.C		AAAATTAATTARY	5.88e-9	4.87e-6	1.96e-3	828	2559	2559	2559	10.1	113	4.42	43	1.68
237	db/HUMAN/HOCOMOCOv11_core_HUMAN_mono_meme_format.meme	CREB1_HUMAN.H11MO.0.A		NRRTGACGTMA	1.61e-8	6.26e-6	2.52e-3	389	2559	2559	2559	2.85	74	2.89	21	0.82
238	db/HUMAN/HOCOMOCOv11_core_HUMAN_mono_meme_format.meme	ERR3_HUMAN.H11MO.0.B		TCAAGGTCA	5.70e-9	1.00e-5	4.04e-3	1760	2559	2559	2559	2.63	344	13.44	216	8.44
239	db/HUMAN/HOCOMOCOv11_core_HUMAN_mono_meme_format.meme	HEN1_HUMAN.H11MO.0.C		BGGGKMKCAGCTGCGKCCYY	2.23e-8	1.19e-5	4.80e-3	536	2559	2559	2559	1.21	294	11.49	180	7.03
240	db/HUMAN/HOCOMOCOv11_core_HUMAN_mono_meme_format.meme	MAFB_HUMAN.H11MO.0.B		TGCTGASTYAD	4.34e-9	1.72e-5	6.90e-3	3957	2559	2559	2559	1.12	1879	73.43	1689	66.00
241	db/HUMAN/HOCOMOCOv11_core_HUMAN_mono_meme_format.meme	CREM_HUMAN.H11MO.0.C		CRVTGACGTCA	3.50e-8	2.23e-5	8.95e-3	637	2559	2559	2559	3.43	116	4.53	48	1.88
242	db/HUMAN/HOCOMOCOv11_core_HUMAN_mono_meme_format.meme	ZN708_HUMAN.H11MO.0.C		GCCTAATAARBAGGYACAGC	2.42e-8	2.26e-5	9.10e-3	936	2559	2559	2559	1.05	530	20.71	380	14.85
243	db/HUMAN/HOCOMOCOv11_core_HUMAN_mono_meme_format.meme	ERR1_HUMAN.H11MO.0.A		BYCAAGGTCAMABWV	1.47e-8	2.78e-5	1.12e-2	1895	2559	2559	2559	2.74	520	20.32	369	14.42
244	db/HUMAN/HOCOMOCOv11_core_HUMAN_mono_meme_format.meme	ZN436_HUMAN.H11MO.0.C		TCMRGGARGGCTTCCTGGAGGAGG	3.21e-7	2.99e-5	1.20e-2	93	2559	2559	2559	2.77	51	1.99	12	0.47
245	db/HUMAN/HOCOMOCOv11_core_HUMAN_mono_meme_format.meme	HSF2_HUMAN.H11MO.0.A		VGAABRTTCTAGAA	2.12e-8	3.46e-5	1.39e-2	1633	2559	2559	2559	3.94	105	4.10	40	1.56
246	db/HUMAN/HOCOMOCOv11_core_HUMAN_mono_meme_format.meme	ARNT_HUMAN.H11MO.0.B		STACGTGMC	1.12e-7	4.04e-5	1.63e-2	361	2559	2559	2559	1.01	222	8.68	128	5.00
247	db/HUMAN/HOCOMOCOv11_core_HUMAN_mono_meme_format.meme	JUNB_HUMAN.H11MO.0.A		DVTGAGTCABH	3.27e-8	6.43e-5	2.59e-2	1970	2559	2559	2559	5.27	224	8.75	126	4.92
248	db/HUMAN/HOCOMOCOv11_core_HUMAN_mono_meme_format.meme	GLI3_HUMAN.H11MO.0.B		BTGGGTGGTCY	4.87e-8	8.11e-5	3.26e-2	1665	2559	2559	2559	1.02	912	35.64	733	28.64
249	db/HUMAN/HOCOMOCOv11_core_HUMAN_mono_meme_format.meme	HXA10_HUMAN.H11MO.0.C		KATRRTTTATGW	7.49e-8	9.66e-5	3.88e-2	1290	2559	2559	2559	1	727	28.41	563	22.00
250	db/HUMAN/HOCOMOCOv11_core_HUMAN_mono_meme_format.meme	NANOG_HUMAN.H11MO.0.A		BYYWTTGWNATGCAAAT	5.45e-8	1.23e-4	4.96e-2	2263	2559	2559	2559	1.03	1194	46.66	1005	39.27
251	db/HUMAN/HOCOMOCOv11_core_HUMAN_mono_meme_format.meme	COT2_HUMAN.H11MO.0.A		CARAGGTCARRGD	3.95e-8	1.35e-4	5.41e-2	3409	2559	2559	2559	5.16	304	11.88	190	7.42
252	db/HUMAN/HOCOMOCOv11_core_HUMAN_mono_meme_format.meme	ERR2_HUMAN.H11MO.0.A		YCAAGGTCA	5.80e-8	1.41e-4	5.65e-2	2427	2559	2559	2559	7.28	295	11.53	184	7.19
253	db/HUMAN/HOCOMOCOv11_core_HUMAN_mono_meme_format.meme	NDF1_HUMAN.H11MO.0.A		RRCAGATGGY	6.27e-8	1.56e-4	6.27e-2	2489	2559	2559	2559	1.3	1147	44.82	960	37.51
254	db/HUMAN/HOCOMOCOv11_core_HUMAN_mono_meme_format.meme	ATF6A_HUMAN.H11MO.0.B		GKGSTGACGTGG	6.36e-7	1.59e-4	6.39e-2	250	2559	2559	2559	1.1	154	6.02	81	3.17
255	db/HUMAN/HOCOMOCOv11_core_HUMAN_mono_meme_format.meme	E2F2_HUMAN.H11MO.0.B		GGCGCGAAAC	2.99e-7	1.61e-4	6.48e-2	539	2559	2559	2559	1.05	311	12.15	203	7.93
256	db/HUMAN/HOCOMOCOv11_core_HUMAN_mono_meme_format.meme	CDX2_HUMAN.H11MO.0.A		TTTTATTGCWBT	8.47e-8	1.74e-4	6.99e-2	2054	2559	2559	2559	4.85	65	2.54	18	0.70
257	db/HUMAN/HOCOMOCOv11_core_HUMAN_mono_meme_format.meme	AHR_HUMAN.H11MO.0.B		DTYGCGTGM	4.80e-7	2.14e-4	8.59e-2	445	2559	2559	2559	1	270	10.55	171	6.68
258	db/HUMAN/HOCOMOCOv11_core_HUMAN_mono_meme_format.meme	HNF6_HUMAN.H11MO.0.B		WTTATTGATTK	1.93e-7	2.14e-4	8.60e-2	1110	2559	2559	2559	7.15	65	2.54	19	0.74
259	db/HUMAN/HOCOMOCOv11_core_HUMAN_mono_meme_format.meme	RFX3_HUMAN.H11MO.0.B		BGTTRCCATGGYRA	4.74e-7	2.35e-4	9.44e-2	496	2559	2559	2559	23.9	63	2.46	19	0.74
260	db/HUMAN/HOCOMOCOv11_core_HUMAN_mono_meme_format.meme	ZKSC1_HUMAN.H11MO.0.B		WGHRSMCCTACTRTGTGCH	3.36e-7	2.93e-4	1.18e-1	872	2559	2559	2559	19.8	62	2.42	18	0.70
261	db/HUMAN/HOCOMOCOv11_core_HUMAN_mono_meme_format.meme	SMCA5_HUMAN.H11MO.0.C		GAATBGAATGGAAWC	3.11e-7	4.96e-4	1.99e-1	1595	2559	2559	2559	1.05	845	33.02	681	26.61
262	db/HUMAN/HOCOMOCOv11_core_HUMAN_mono_meme_format.meme	RXRB_HUMAN.H11MO.0.C		TSAGGTCASR	1.69e-7	5.23e-4	2.10e-1	3090	2559	2559	2559	1.51	1008	39.39	832	32.51
263	db/HUMAN/HOCOMOCOv11_core_HUMAN_mono_meme_format.meme	BACH2_HUMAN.H11MO.0.A		TGCTGAGTCAB	3.05e-7	5.74e-4	2.31e-1	1882	2559	2559	2559	41.7	43	1.68	8	0.31
264	db/HUMAN/HOCOMOCOv11_core_HUMAN_mono_meme_format.meme	ZN136_HUMAN.H11MO.0.C		TGCTGGRTATAGWATTCTTGGTTG	7.39e-6	8.71e-4	3.50e-1	118	2559	2559	2559	3.03	55	2.15	18	0.70
265	db/HUMAN/HOCOMOCOv11_core_HUMAN_mono_meme_format.meme	ZN250_HUMAN.H11MO.0.C		TACCATRCTGTTTTGRTTAC	2.99e-5	1.14e-3	4.56e-1	38	2559	2559	2559	17.2	15	0.59	0	0.00
266	db/HUMAN/HOCOMOCOv11_core_HUMAN_mono_meme_format.meme	HNF4G_HUMAN.H11MO.0.B		VRGKBCAAAGKYCA	5.55e-7	1.39e-3	5.58e-1	2501	2559	2559	2559	6.75	262	10.24	165	6.45
267	db/HUMAN/HOCOMOCOv11_core_HUMAN_mono_meme_format.meme	VDR_HUMAN.H11MO.0.A		RRGGTCABYGRGKTCA	1.06e-6	2.54e-3	1.02e0	2402	2559	2559	2559	1.03	1262	49.32	1092	42.67
268	db/HUMAN/HOCOMOCOv11_core_HUMAN_mono_meme_format.meme	TEAD1_HUMAN.H11MO.0.A		RCATTCCWGSCW	1.07e-6	2.58e-3	1.04e0	2400	2559	2559	2559	1.83	666	26.03	522	20.40
269	db/HUMAN/HOCOMOCOv11_core_HUMAN_mono_meme_format.meme	REL_HUMAN.H11MO.0.B		DRWRGGGRAATKCCA	9.06e-7	2.87e-3	1.15e0	3170	2559	2559	2559	13.7	92	3.60	38	1.48
270	db/HUMAN/HOCOMOCOv11_core_HUMAN_mono_meme_format.meme	NFAC2_HUMAN.H11MO.0.B		TGGAAAAWY	8.12e-7	3.05e-3	1.22e0	3757	2559	2559	2559	1.19	1758	68.70	1594	62.29
271	db/HUMAN/HOCOMOCOv11_core_HUMAN_mono_meme_format.meme	PO5F1_HUMAN.H11MO.0.A		CYWTTSWYATGCAAAT	2.15e-6	3.23e-3	1.30e0	1502	2559	2559	2559	2.84	297	11.61	199	7.78
272	db/HUMAN/HOCOMOCOv11_core_HUMAN_mono_meme_format.meme	EPAS1_HUMAN.H11MO.0.B		VTACGTGMC	1.17e-5	3.67e-3	1.48e0	314	2559	2559	2559	1.02	187	7.31	115	4.49
273	db/HUMAN/HOCOMOCOv11_core_HUMAN_mono_meme_format.meme	RFX5_HUMAN.H11MO.0.A		GTCABCWGTTGCYRGGSARA	3.20e-6	5.93e-3	2.38e0	1856	2559	2559	2559	1.19	864	33.76	714	27.90
274	db/HUMAN/HOCOMOCOv11_core_HUMAN_mono_meme_format.meme	NR1H3_HUMAN.H11MO.0.B		CHRRGGTYACTNNAGGTCA	2.54e-6	7.27e-3	2.92e0	2878	2559	2559	2559	8.97	98	3.83	44	1.72
275	db/HUMAN/HOCOMOCOv11_core_HUMAN_mono_meme_format.meme	RXRG_HUMAN.H11MO.0.B		GGTCAAAGGTCAH	1.26e-5	8.51e-3	3.42e0	676	2559	2559	2559	19.5	65	2.54	25	0.98
276	db/HUMAN/HOCOMOCOv11_core_HUMAN_mono_meme_format.meme	NFAC4_HUMAN.H11MO.0.C		WGGAAAAYTW	2.60e-6	9.91e-3	3.98e0	3822	2559	2559	2559	1.14	1816	70.97	1663	64.99
277	db/HUMAN/HOCOMOCOv11_core_HUMAN_mono_meme_format.meme	TWST1_HUMAN.H11MO.0.A		MCATCTGKWWYYMATTA	1.30e-5	1.58e-2	6.36e0	1223	2559	2559	2559	1.07	632	24.70	506	19.77
278	db/HUMAN/HOCOMOCOv11_core_HUMAN_mono_meme_format.meme	NFIC_HUMAN.H11MO.0.A		CYTGGCHBYMWGCCARG	4.95e-6	1.59e-2	6.39e0	3239	2559	2559	2559	1.48	1332	52.05	1173	45.84
279	db/HUMAN/HOCOMOCOv11_core_HUMAN_mono_meme_format.meme	TEAD4_HUMAN.H11MO.0.A		RCATTCCWGRVAK	5.93e-6	1.61e-2	6.49e0	2743	2559	2559	2559	1.64	794	31.03	652	25.48
# AME (Analysis of Motif Enrichment): Version 5.0.5 compiled on Jul 15 2019 at 00:31:14
# The format of this file is described at http://meme-suite.org//doc/ame-output-format.html.
# ame --verbose 1 --oc . --scoring avg --method fisher --hit-lo-fraction 0.25 --evalue-report-threshold 10.0 --control --shuffle-- --kmer 2 24.hours.upstream.3500bp.fasta db/HUMAN/HOCOMOCOv11_core_HUMAN_mono_meme_format.meme
